# Supplementary material for: Proof of concept for a new sensor to monitor marine litter from space
Source: Nat Commun. 2024 Jun 14;15:4637. doi: 10.1038/s41467-024-48674-7 (PMC11178853; doi:10.1038/s41467-024-48674-7)
Supplement: Supplementary file 3 — Source Data [file 41467_2024_48674_MOESM3_ESM.xlsx]

## Sheet: LW detections
Latitude	Longitude	Dec_time	Str_time	Year	Month	Day	Date	CodeT	Pixels per LW	Distance to land (m)
29.9053	32.4937	2017.5	20170703T083011	2017	7	3	2017-07-03	T083011	13	2595.62
30.4351	19.5579	2019	20181230T092401	2018	12	30	2018-12-30	T092401	10	2459.22
30.4425	19.5725	2021.02	20210108T092351	2021	1	8	2021-01-08	T092351	9	2776.62
30.6735	19.0541	2019.17	20190305T092029	2019	3	5	2019-03-05	T092029	16	41037.7
30.7854	18.2138	2018.75	20181001T092031	2018	10	1	2018-10-01	T092031	90	1804.86
30.7922	18.215	2018.75	20181001T092031	2018	10	1	2018-10-01	T092031	86	2549.3
30.899	29.1607	2016.83	20161029T084052	2016	10	29	2016-10-29	T084052	17	7707.39
31.1107	32.9185	2020.79	20201015T082931	2020	10	15	2020-10-15	T082931	54	2535.28
31.1142	33.2157	2018.69	20180911T082549	2018	9	11	2018-09-11	T082549	203	4628.46
31.1203	32.9194	2018.74	20180926T083011	2018	9	26	2018-09-26	T083011	16	1845.27
31.1269	33.2156	2016.24	20160330T082542	2016	3	30	2016-03-30	T082542	19	6012.32
31.1358	33.3395	2018.64	20180824T081601	2018	8	24	2018-08-24	T081601	114	3346.12
31.1404	33.2967	2017.69	20170908T082011	2017	9	8	2017-09-08	T082011	59	4893.95
31.1453	29.7101	2020.77	20201008T083841	2020	10	8	2020-10-08	T083841	29	5464.91
31.147	33.3177	2018.64	20180824T081601	2018	8	24	2018-08-24	T081601	50	5046.4
31.1526	33.1619	2018.74	20180926T083011	2018	9	26	2018-09-26	T083011	25	3275.51
31.1531	33.2706	2017.66	20170829T081601	2017	8	29	2017-08-29	T081601	363	6342.35
31.1537	33.2048	2020.86	20201109T083149	2020	11	9	2020-11-09	T083149	36	7143.2
31.1544	33.2562	2020.64	20200823T081611	2020	8	23	2020-08-23	T081611	22	6166.74
31.1573	33.2921	2018.52	20180710T081559	2018	7	10	2018-07-10	T081559	89	5052.65
31.1618	33.2816	2017.58	20170730T082011	2017	7	30	2017-07-30	T082011	144	5004.55
31.1629	33.1762	2018.74	20180926T083011	2018	9	26	2018-09-26	T083011	76	5039.71
31.1638	32.9367	2018.74	20180926T083011	2018	9	26	2018-09-26	T083011	13	1598.81
31.1716	33.2817	2018.66	20180829T081959	2018	8	29	2018-08-29	T081959	19	4096
31.1717	33.1945	2020.69	20200910T082609	2020	9	10	2020-09-10	T082609	13	5725.33
31.1727	33.3031	2018.52	20180710T081559	2018	7	10	2018-07-10	T081559	133	3132.9
31.1745	33.204	2018.74	20180926T083011	2018	9	26	2018-09-26	T083011	41	5236.37
31.1771	33.2727	2017.66	20170829T081601	2017	8	29	2017-08-29	T081601	88	3763.2
31.187	33.0468	2017.69	20170911T082601	2017	9	11	2017-09-11	T082601	35	951.507
31.1877	33.2201	2019.75	20191001T082741	2019	10	1	2019-10-01	T082741	19	3489.85
31.1921	33.1822	2020.79	20201015T082931	2020	10	15	2020-10-15	T082931	19	3737.18
31.1936	33.2003	2020.79	20201015T082931	2020	10	15	2020-10-15	T082931	35	3232.12
31.2619	32.4325	2019.05	20190119T083259	2019	1	19	2019-01-19	T083259	18	6788.51
31.2625	32.4391	2019.65	20190827T082609	2019	8	27	2019-08-27	T082609	39	7194.67
31.2886	30.2233	2020.89	20201122T084259	2020	11	22	2020-11-22	T084259	45	168.054
31.2991	15.9928	2020.03	20200110T094351	2020	1	10	2020-01-10	T094351	44	1222.56
31.3017	30.1826	2020.89	20201122T084259	2020	11	22	2020-11-22	T084259	136	2986.96
31.3042	32.213	2020.65	20200826T082611	2020	8	26	2020-08-26	T082611	31	1657.42
31.3046	15.9618	2020.03	20200110T094351	2020	1	10	2020-01-10	T094351	21	613.702
31.3072	32.2445	2020.94	20201209T083339	2020	12	9	2020-12-09	T083339	47	2729.06
31.3074	32.29	2018.78	20181011T082849	2018	10	11	2018-10-11	T082849	35	3438.65
31.3086	30.1917	2020.92	20201202T084329	2020	12	2	2020-12-02	T084329	12	3480.03
31.3101	32.2804	2018.21	20180320T082641	2018	3	20	2018-03-20	T082641	38	3589.64
31.3104	32.2311	2018.91	20181130T083309	2018	11	30	2018-11-30	T083309	24	2796.98
31.3126	30.2233	2020.92	20201202T084329	2020	12	2	2020-12-02	T084329	59	2532.88
31.3132	32.351	2020.08	20200129T083211	2020	1	29	2020-01-29	T083211	72	5388.03
31.3149	30.2644	2020.89	20201122T084259	2020	11	22	2020-11-22	T084259	349	490.163
31.3166	32.2646	2020.08	20200129T083211	2020	1	29	2020-01-29	T083211	260	4059.93
31.3174	32.1974	2020.94	20201209T083339	2020	12	9	2020-12-09	T083339	34	2100.62
31.3188	30.1393	2016.69	20160909T084012	2016	9	9	2016-09-09	T084012	52	5070.02
31.3195	30.2003	2021.12	20210215T084031	2021	2	15	2021-02-15	T084031	32	4207.28
31.3229	32.472	2019.74	20190926T082709	2019	9	26	2019-09-26	T082709	73	14503
31.3241	32.1945	2019.12	20190213T083041	2019	2	13	2019-02-13	T083041	13	2579.31
31.3246	32.244	2019.15	20190223T082941	2019	2	23	2019-02-23	T082941	30	4626.12
31.3248	32.2819	2020.99	20201229T083249	2020	12	29	2020-12-29	T083249	16	5221.98
31.325	32.187	2015.81	20151022T083022	2015	10	22	2015-10-22	T083022	21	2280.94
31.3252	30.2191	2020.89	20201122T084259	2020	11	22	2020-11-22	T084259	85	3904.44
31.3256	30.0133	2020.18	20200307T083719	2020	3	7	2020-03-07	T083719	34	3528.5
31.326	32.2381	2018.21	20180320T082641	2018	3	20	2018-03-20	T082641	44	4645.05
31.3262	32.2981	2020.97	20201219T083249	2020	12	19	2020-12-19	T083249	23	5612.33
31.3317	32.2074	2020.86	20201109T083149	2020	11	9	2020-11-09	T083149	68	3950.22
31.3359	15.9553	2017.03	20170112T093341	2017	1	12	2017-01-12	T093341	11	3388.98
31.3361	32.4186	2020.2	20200314T082719	2020	3	14	2020-03-14	T082719	9	11683.2
31.3369	32.2023	2020.08	20200129T083211	2020	1	29	2020-01-29	T083211	20	4178.85
31.3369	32.4064	2020.2	20200314T082719	2020	3	14	2020-03-14	T082719	28	10845
31.3395	32.191	2018.21	20180320T082641	2018	3	20	2018-03-20	T082641	17	3845.7
31.3395	32.1547	2019.78	20191011T082851	2019	10	11	2019-10-11	T082851	106	1997.55
31.3399	32.2715	2018.98	20181225T083341	2018	12	25	2018-12-25	T083341	39	6716.51
31.3402	32.2269	2020.08	20200129T083211	2020	1	29	2020-01-29	T083211	12	5735.83
31.3405	32.3986	2020.98	20201224T083351	2020	12	24	2020-12-24	T083351	19	10585.8
31.3455	32.2504	2017.69	20170911T082601	2017	9	11	2017-09-11	T082601	93	7009.31
31.3463	32.2203	2020.97	20201219T083249	2020	12	19	2020-12-19	T083249	23	5967.44
31.3489	32.2197	2020.16	20200228T082901	2020	2	28	2020-02-28	T082901	34	6183.95
31.3512	32.1498	2017.69	20170911T082601	2017	9	11	2017-09-11	T082601	18	2840.96
31.3559	32.5143	2020.86	20201109T083149	2020	11	9	2020-11-09	T083149	45	19781.8
31.364	32.1916	2017.69	20170911T082601	2017	9	11	2017-09-11	T082601	205	6169.69
31.3686	32.2995	2020.86	20201109T083149	2020	11	9	2020-11-09	T083149	69	10275.1
31.385	32.1793	2020.16	20200228T082901	2020	2	28	2020-02-28	T082901	77	7508.17
31.3887	32.3364	2017.09	20170203T083141	2017	2	3	2017-02-03	T083141	214	13032.9
31.3917	32.0758	2021.06	20210123T083241	2021	1	23	2021-01-23	T083241	54	2862.96
31.3946	32.1337	2019.97	20191220T083341	2019	12	20	2019-12-20	T083341	130	6082.59
31.395	27.0719	2016.04	20160116T085312	2016	1	16	2016-01-16	T085312	28	504.637
31.395	27.0721	2018.86	20181111T085201	2018	11	11	2018-11-11	T085201	24	522.5
31.3952	27.0721	2016.81	20161022T085012	2016	10	22	2016-10-22	T085012	19	531.237
31.4036	32.1581	2019.12	20190213T083041	2019	2	13	2019-02-13	T083041	30	8169.83
31.4095	32.1102	2019.97	20191220T083341	2019	12	20	2019-12-20	T083341	37	6286.03
31.4128	32.0998	2019.97	20191220T083341	2019	12	20	2019-12-20	T083341	22	6059.17
31.4151	32.2713	2017.09	20170203T083141	2017	2	3	2017-02-03	T083141	9	14945.1
31.4233	30.3363	2019.91	20191128T084219	2019	11	28	2019-11-28	T084219	24	1002.05
31.4347	32.2298	2020.92	20201204T083331	2020	12	4	2020-12-04	T083331	18	14732
31.4363	27.0145	2018.05	20180120T085259	2018	1	20	2018-01-20	T085259	26	1677.97
31.4387	27.01	2018.05	20180120T085259	2018	1	20	2018-01-20	T085259	17	1530.63
31.4437	30.3161	2019.91	20191128T084219	2019	11	28	2019-11-28	T084219	119	3543.31
31.4454	32.0222	2017.39	20170524T083011	2017	5	24	2017-05-24	T083011	37	1841.92
31.4724	30.3689	2020.89	20201122T084259	2020	11	22	2020-11-22	T084259	80	1032.32
31.478	30.4659	2019.96	20191218T084249	2019	12	18	2019-12-18	T084249	62	1969.63
31.4843	31.5145	2019.75	20191001T082741	2019	10	1	2019-10-01	T082741	35	3039.67
31.4926	30.0964	2019.96	20191218T084249	2019	12	18	2019-12-18	T084249	66	18836.2
31.4954	16.1352	2018.77	20181009T093029	2018	10	9	2018-10-09	T093029	87	26020.8
31.4966	31.6187	2020.71	20200915T082611	2020	9	15	2020-09-15	T082611	26	4972.01
31.4978	16.101	2018.77	20181009T093029	2018	10	9	2018-10-09	T093029	76	25505.7
31.4991	34.3346	2017.14	20170220T082001	2017	2	20	2017-02-20	T082001	32	5403.63
31.5067	31.7958	2016.85	20161105T083132	2016	11	5	2016-11-05	T083132	16	857.742
31.507	30.0569	2019.96	20191218T084249	2019	12	18	2019-12-18	T084249	45	20203.9
31.5072	30.5099	2019.21	20190318T083701	2019	3	18	2019-03-18	T083701	307	5588.9
31.52	30.3867	2019.21	20190318T083701	2019	3	18	2019-03-18	T083701	115	6390.2
31.5203	31.5748	2017.09	20170203T083141	2017	2	3	2017-02-03	T083141	398	8169.8
31.524	30.4733	2019.21	20190318T083701	2019	3	18	2019-03-18	T083701	34	7100.54
31.5291	30.4176	2019.21	20190318T083701	2019	3	18	2019-03-18	T083701	45	6935.21
31.5316	30.4368	2019.21	20190318T083701	2019	3	18	2019-03-18	T083701	29	7203.73
31.5318	30.4496	2019.21	20190318T083701	2019	3	18	2019-03-18	T083701	16	7453.09
31.5327	31.4474	2018.16	20180228T082901	2018	2	28	2018-02-28	T082901	25	4863.89
31.5344	30.1135	2021.18	20210307T083821	2021	3	7	2021-03-07	T083821	67	23648
31.5376	31.4703	2017.09	20170203T083141	2017	2	3	2017-02-03	T083141	504	6454.41
31.5399	30.4634	2019.21	20190318T083701	2019	3	18	2019-03-18	T083701	252	8620.72
31.5399	31.4013	2018.17	20180303T083841	2018	3	3	2018-03-03	T083841	21	3321.57
31.5412	30.5823	2020.78	20201013T083829	2020	10	13	2020-10-13	T083829	170	7429.43
31.5419	30.2268	2019.96	20191218T084249	2019	12	18	2019-12-18	T084249	53	15931.8
31.5431	30.3655	2019.21	20190318T083701	2019	3	18	2019-03-18	T083701	98	8870.72
31.5453	31.4737	2016.03	20160113T084322	2016	1	13	2016-01-13	T084322	17	7351.76
31.547	30.2051	2019.96	20191218T084249	2019	12	18	2019-12-18	T084249	32	17921.7
31.5501	30.393	2019.21	20190318T083701	2019	3	18	2019-03-18	T083701	45	9769.88
31.5516	30.3594	2019.96	20191218T084249	2019	12	18	2019-12-18	T084249	39	9854.03
31.5522	31.3859	2018.17	20180303T083841	2018	3	3	2018-03-03	T083841	21	3850.07
31.5527	30.4125	2019.21	20190318T083701	2019	3	18	2019-03-18	T083701	31	9595.76
31.5529	30.4252	2019.21	20190318T083701	2019	3	18	2019-03-18	T083701	16	9509.27
31.5537	30.2128	2019.96	20191218T084249	2019	12	18	2019-12-18	T084249	12	17782.8
31.5583	30.455	2019.03	20190112T084319	2019	1	12	2019-01-12	T084319	32	10429.2
31.5583	31.4443	2017.09	20170203T083141	2017	2	3	2017-02-03	T083141	328	7136.22
31.5667	30.5531	2020.78	20201013T083829	2020	10	13	2020-10-13	T083829	206	10909.1
31.5699	31.376	2020.97	20201222T084259	2020	12	22	2020-12-22	T084259	37	5151.19
31.5736	31.3489	2019.12	20190213T083041	2019	2	13	2019-02-13	T083041	22	4364.49
31.5781	30.5325	2020.78	20201013T083829	2020	10	13	2020-10-13	T083829	74	12663.9
31.5796	31.3373	2017.1	20170206T084121	2017	2	6	2017-02-06	T084121	43	4566.13
31.5824	30.08	2021.18	20210307T083821	2021	3	7	2021-03-07	T083821	36	28590.8
31.5861	31.3347	2019.12	20190213T083041	2019	2	13	2019-02-13	T083041	31	5138.8
31.5882	31.2848	2016.85	20161105T083132	2016	11	5	2016-11-05	T083132	10	3565.08
31.5905	31.3746	2017.09	20170203T083141	2017	2	3	2017-02-03	T083141	100	7116.7
31.5913	30.9365	2019.18	20190308T083811	2019	3	8	2019-03-08	T083811	83	1932.73
31.593	30.9366	2019.18	20190308T083811	2019	3	8	2019-03-08	T083811	96	2116.92
31.5951	31.3137	2017.1	20170206T084121	2017	2	6	2017-02-06	T084121	13	5310.1
31.5963	31.3679	2017.09	20170203T083141	2017	2	3	2017-02-03	T083141	151	7392.97
31.6022	31.0127	2018.21	20180320T082641	2018	3	20	2018-03-20	T082641	17	1159.12
31.6024	31.7056	2020.16	20200228T082901	2020	2	28	2020-02-28	T082901	49	14221.3
31.6042	31.2931	2017.87	20171115T083209	2017	11	15	2017-11-15	T083209	21	5506.25
31.6059	31.2613	2020.12	20200213T082939	2020	2	13	2020-02-13	T082939	37	4565.15
31.6068	31.2215	2019.12	20190213T083041	2019	2	13	2019-02-13	T083041	15	3597.34
31.6084	31.2772	2017.09	20170203T083141	2017	2	3	2017-02-03	T083141	283	5369.02
31.6085	31.0353	2019.75	20191001T082741	2019	10	1	2019-10-01	T082741	17	1341.77
31.6098	31.3487	2017.09	20170203T083141	2017	2	3	2017-02-03	T083141	24	8079.58
31.6143	30.9811	2018.98	20181225T083341	2018	12	25	2018-12-25	T083341	17	3158.7
31.6177	31.2408	2020.12	20200213T082939	2020	2	13	2020-02-13	T082939	40	5272.27
31.6183	31.3117	2017.09	20170203T083141	2017	2	3	2017-02-03	T083141	58	7625.7
31.6207	31.0164	2019.75	20191001T082741	2019	10	1	2019-10-01	T082741	21	3075.05
31.6247	31.2504	2017.09	20170203T083141	2017	2	3	2017-02-03	T083141	386	6273.62
31.6249	30.9718	2019.91	20191130T083311	2019	11	30	2019-11-30	T083311	38	4497.75
31.6272	31.1685	2017.87	20171115T083209	2017	11	15	2017-11-15	T083209	13	4337.3
31.6289	30.4929	2020.78	20201013T083829	2020	10	13	2020-10-13	T083829	237	18860.4
31.6333	30.9897	2021.12	20210215T084031	2021	2	15	2021-02-15	T084031	119	5018.9
31.6354	31.0049	2019.91	20191130T083311	2019	11	30	2019-11-30	T083311	27	4909
31.638	31.1905	2017.09	20170203T083141	2017	2	3	2017-02-03	T083141	42	6077.32
31.6402	30.8009	2020.78	20201013T083829	2020	10	13	2020-10-13	T083829	94	11127
31.6413	31.2506	2019.12	20190213T083041	2019	2	13	2019-02-13	T083041	127	8043.52
31.6419	30.9966	2020.16	20200228T082901	2020	2	28	2020-02-28	T082901	46	5792.49
31.6427	31.0705	2020.91	20201129T083309	2020	11	29	2020-11-29	T083309	113	4752.4
31.6481	31.146	2018.32	20180429T082601	2018	4	29	2018-04-29	T082601	23	5954.35
31.6492	31.2241	2019.12	20190213T083041	2019	2	13	2019-02-13	T083041	95	8167.57
31.6508	30.9952	2017.1	20170206T084121	2017	2	6	2017-02-06	T084121	57	6777.26
31.6515	31.0476	2020.8	20201018T083951	2020	10	18	2020-10-18	T083951	124	5887.66
31.6533	30.9094	2020.8	20201018T083951	2020	10	18	2020-10-18	T083951	9	9269.09
31.654	31.1553	2017.87	20171115T083209	2017	11	15	2017-11-15	T083209	28	6830.31
31.6549	30.9691	2017.69	20170911T082601	2017	9	11	2017-09-11	T082601	23	7793.76
31.6576	31.1166	2020.8	20201018T083951	2020	10	18	2020-10-18	T083951	15	6542.01
31.6582	31.0624	2018.32	20180429T082601	2018	4	29	2018-04-29	T082601	41	6519.73
31.6696	30.9782	2018.32	20180429T082601	2018	4	29	2018-04-29	T082601	34	9184.46
31.7035	31.0383	2019.12	20190213T083041	2019	2	13	2019-02-13	T083041	610	11710.3
31.7158	31.0056	2020.16	20200228T082901	2020	2	28	2020-02-28	T082901	24	13561.8
31.7166	30.9664	2017.09	20170203T083141	2017	2	3	2017-02-03	T083141	174	14509.6
31.7423	25.1317	2020.92	20201203T090341	2020	12	3	2020-12-03	T090341	47	1459.63
31.9555	15.9833	2015.58	20150801T093006	2015	8	1	2015-08-01	T093006	17	55304.1
32.0351	24.1244	2016.9	20161124T090312	2016	11	24	2016-11-24	T090312	111	3002.84
32.0391	29.8626	2018.78	20181014T083919	2018	10	14	2018-10-14	T083919	32	79972.6
32.3696	23.1103	2020.21	20200316T090659	2020	3	16	2020-03-16	T090659	72	2093.52
32.4461	20.0686	2017.95	20171215T092401	2017	12	15	2017-12-15	T092401	17	22227.6
32.4642	23.1975	2019.85	20191107T091059	2019	11	7	2019-11-07	T091059	191	3917.46
32.4804	23.175	2019.85	20191107T091059	2019	11	7	2019-11-07	T091059	160	2539.59
32.4816	34.829	2020.03	20200111T082219	2020	1	11	2020-01-11	T082219	28	5375.08
32.4865	34.8328	2020.03	20200111T082219	2020	1	11	2020-01-11	T082219	39	5084.08
32.4877	34.7431	2020.03	20200111T082219	2020	1	11	2020-01-11	T082219	39	13398.1
32.5044	34.81	2020.03	20200111T082219	2020	1	11	2020-01-11	T082219	65	7367.02
32.5599	14.4414	2015.73	20150923T094016	2015	9	23	2015-09-23	T094016	56	1114.24
32.7854	27.3009	2017.11	20170209T085111	2017	2	9	2017-02-09	T085111	24	152160
32.7861	13.9714	2018.79	20181015T095029	2018	10	15	2018-10-15	T095029	66	2965.17
32.7891	22.5823	2018.77	20181008T090851	2018	10	8	2018-10-08	T090851	22	291.559
32.7979	27.3301	2017.11	20170209T085111	2017	2	9	2017-02-09	T085111	46	154094
32.8188	13.9486	2017.29	20170415T094031	2017	4	15	2017-04-15	T094031	24	5102.75
32.8229	35.0192	2017.78	20171013T081959	2017	10	13	2017-10-13	T081959	19	687.757
32.8232	35.0196	2017.74	20170928T082001	2017	9	28	2017-09-28	T082001	14	737.127
32.8263	13.9379	2017.29	20170415T094031	2017	4	15	2017-04-15	T094031	24	5694.28
32.8285	13.6033	2018.76	20181005T095029	2018	10	5	2018-10-05	T095029	14	3870.58
32.8313	13.9419	2018.76	20181005T095029	2018	10	5	2018-10-05	T095029	22	6320.98
32.8655	12.9333	2018.24	20180329T095029	2018	3	29	2018-03-29	T095029	20	5014.84
32.8669	16.1068	2019.74	20190929T093041	2019	9	29	2019-09-29	T093041	12	99373.9
32.878	13.0272	2018.06	20180123T095311	2018	1	23	2018-01-23	T095311	21	3298.2
32.9109	13.7495	2018.79	20181015T095029	2018	10	15	2018-10-15	T095029	17	12524.5
32.9365	13.6798	2018.79	20181015T095029	2018	10	15	2018-10-15	T095029	15	15974.7
32.9617	12.0752	2018.75	20180930T095031	2018	9	30	2018-09-30	T095031	46	1685.74
32.9758	12.2782	2018.06	20180123T095311	2018	1	23	2018-01-23	T095311	76	12691.3
32.9764	12.0344	2019.16	20190227T095031	2019	2	27	2019-02-27	T095031	43	522.118
33.0291	11.9752	2018.75	20180930T095031	2018	9	30	2018-09-30	T095031	51	2264.94
33.0445	12.0386	2018.76	20181005T095029	2018	10	5	2018-10-05	T095029	14	6913.73
33.0498	11.9095	2019.16	20190227T095031	2019	2	27	2019-02-27	T095031	44	484.361
33.0514	12.0198	2018.76	20181005T095029	2018	10	5	2018-10-05	T095029	13	6651.95
33.0613	11.9193	2018.75	20180930T095031	2018	9	30	2018-09-30	T095031	57	2047.1
33.0843	11.886	2019.16	20190227T095031	2019	2	27	2019-02-27	T095031	17	2795.5
33.0972	13.0172	2018.98	20181224T095419	2018	12	24	2018-12-24	T095419	30	26022.4
33.1096	11.7614	2018.75	20180930T095031	2018	9	30	2018-09-30	T095031	13	819.09
33.1175	11.7923	2019.11	20190210T100141	2019	2	10	2019-02-10	T100141	48	2746.37
33.1244	11.7231	2019.76	20191005T095031	2019	10	5	2019-10-05	T095031	20	1032.77
33.1253	22.8579	2020.86	20201111T091219	2020	11	11	2020-11-11	T091219	11	43805
33.1378	11.659	2019.77	20191010T095029	2019	10	10	2019-10-10	T095029	21	3733.13
33.1393	35.0729	2018.88	20181117T082219	2018	11	17	2018-11-17	T082219	154	4784.62
33.1474	11.6772	2018.75	20180930T095031	2018	9	30	2018-09-30	T095031	112	3699.71
33.149	11.6921	2016.83	20161030T095132	2016	10	30	2016-10-30	T095132	19	3206.45
33.1685	11.793	2018.75	20180930T095031	2018	9	30	2018-09-30	T095031	24	7979.1
33.1792	22.9408	2020.21	20200316T090659	2020	3	16	2020-03-16	T090659	24	52762.1
33.2037	11.375	2018.76	20181005T095029	2018	10	5	2018-10-05	T095029	130	2187.59
33.213	11.4477	2017.82	20171028T100121	2017	10	28	2017-10-28	T100121	31	1134.91
33.2142	11.3785	2019.84	20191102T100059	2019	11	2	2019-11-02	T100059	250	2151.69
33.2167	11.3163	2018.76	20181005T095029	2018	10	5	2018-10-05	T095029	399	2494.46
33.2172	11.3174	2018.86	20181109T095221	2018	11	9	2018-11-09	T095221	177	2571.04
33.2183	11.4663	2019.83	20191030T095039	2019	10	30	2019-10-30	T095039	13	2516.25
33.2186	11.4375	2019.16	20190227T095031	2019	2	27	2019-02-27	T095031	36	1187.93
33.2191	11.4219	2020.77	20201007T100029	2020	10	7	2020-10-07	T100029	21	495.626
33.2221	14.8522	2021.16	20210228T094029	2021	2	28	2021-02-28	T094029	8	81899.9
33.2237	11.3624	2017.84	20171102T100139	2017	11	2	2017-11-02	T100139	19	3466.09
33.2238	11.5559	2018.76	20181005T095029	2018	10	5	2018-10-05	T095029	41	6311.91
33.2244	11.2134	2018.78	20181013T100021	2018	10	13	2018-10-13	T100021	88	1991.37
33.2253	11.3437	2019.84	20191102T100059	2019	11	2	2019-11-02	T100059	92	4060.22
33.2268	11.2597	2020.77	20201009T095041	2020	10	9	2020-10-09	T095041	48	2436.08
33.2275	11.2487	2019.62	20190816T095031	2019	8	16	2019-08-16	T095031	18	2433.7
33.2277	11.2754	2016.84	20161102T100152	2016	11	2	2016-11-02	T100152	23	2709.2
33.2294	11.1731	2019.62	20190816T095031	2019	8	16	2019-08-16	T095031	226	447.618
33.2299	11.4294	2018.76	20181005T095029	2018	10	5	2018-10-05	T095029	54	1882.05
33.2306	11.4042	2020.61	20200810T095041	2020	8	10	2020-08-10	T095041	24	757.804
33.2308	11.4013	2020.77	20201009T095041	2020	10	9	2020-10-09	T095041	39	667.308
33.2318	11.3395	2017.84	20171104T095201	2017	11	4	2017-11-04	T095201	18	4663.87
33.2324	11.5084	2019.76	20191005T095031	2019	10	5	2019-10-05	T095031	10	5853.37
33.2324	11.1856	2020.58	20200731T095041	2020	7	31	2020-07-31	T095041	29	1658.03
33.2329	11.2746	2017.77	20171008T100031	2017	10	8	2017-10-08	T100031	211	3253.65
33.2332	11.3035	2019.43	20190607T095031	2019	6	7	2019-06-07	T095031	28	3963.86
33.2364	11.424	2018.83	20181030T095121	2018	10	30	2018-10-30	T095121	20	2250.76
33.2374	11.359	2020.79	20201014T095039	2020	10	14	2020-10-14	T095039	32	4029.52
33.2384	11.4541	2019.76	20191005T095031	2019	10	5	2019-10-05	T095031	11	3858.68
33.2385	11.3964	2018.76	20181005T095029	2018	10	5	2018-10-05	T095029	60	1534.29
33.2386	11.2704	2019.62	20190816T095031	2019	8	16	2019-08-16	T095031	82	3813.92
33.2395	11.4988	2016.83	20161030T095132	2016	10	30	2016-10-30	T095132	42	6077.46
33.2397	11.3276	2018.83	20181030T095121	2018	10	30	2018-10-30	T095121	17	5233.37
33.2401	11.3559	2016.86	20161112T100242	2016	11	12	2016-11-12	T100242	36	4400.57
33.2402	11.1914	2018.78	20181013T100021	2018	10	13	2018-10-13	T100021	95	2439.78
33.2405	11.2018	2016.84	20161102T100152	2016	11	2	2016-11-02	T100152	31	3367.08
33.2406	11.3514	2017.71	20170915T095031	2017	9	15	2017-09-15	T095031	23	4809.04
33.2408	11.3432	2016.58	20160801T095032	2016	8	1	2016-08-01	T095032	85	5544.59
33.2454	11.2521	2020.66	20200830T095031	2020	8	30	2020-08-30	T095031	385	4444.84
33.2478	11.5129	2016.83	20161030T095132	2016	10	30	2016-10-30	T095132	94	7545.23
33.2484	11.3786	2019.83	20191030T095039	2019	10	30	2019-10-30	T095039	38	3250.35
33.249	11.366	2018.86	20181109T095221	2018	11	9	2018-11-09	T095221	46	4115.62
33.2491	11.3105	2017.82	20171028T100121	2017	10	28	2017-10-28	T100121	34	5840.06
33.2503	11.2807	2020.77	20201009T095041	2020	10	9	2020-10-09	T095041	140	5265.46
33.2536	11.2621	2016.64	20160821T095032	2016	8	21	2016-08-21	T095032	97	5408.68
33.2559	11.253	2017.8	20171018T100031	2017	10	18	2017-10-18	T100031	17	5199.12
33.2566	11.3606	2018.64	20180821T095031	2018	8	21	2018-08-21	T095031	41	5047.5
33.2579	11.1964	2020.58	20200731T095041	2020	7	31	2020-07-31	T095041	61	3488.32
33.2601	11.3559	2020.77	20201009T095041	2020	10	9	2020-10-09	T095041	35	5632.84
33.2606	11.3906	2017.87	20171114T095251	2017	11	14	2017-11-14	T095251	9	4036.81
33.2609	11.3644	2018.76	20181005T095029	2018	10	5	2018-10-05	T095029	161	5162.73
33.2612	11.3588	2017.87	20171114T095251	2017	11	14	2017-11-14	T095251	12	5534.23
33.262	11.3512	2018.75	20180930T095031	2018	9	30	2018-09-30	T095031	27	6099.97
33.2626	11.2684	2017.77	20171010T095019	2017	10	10	2017-10-10	T095019	100	4931.61
33.2627	11.2152	2020.87	20201113T095249	2020	11	13	2020-11-13	T095249	126	4825.34
33.2642	11.1613	2019.62	20190816T095031	2019	8	16	2019-08-16	T095031	43	1181.76
33.2643	11.2236	2020.66	20200830T095031	2020	8	30	2020-08-30	T095031	141	4495.6
33.2651	11.4462	2018.83	20181030T095121	2018	10	30	2018-10-30	T095121	12	6036.59
33.2657	11.3991	2020.25	20200331T100029	2020	3	31	2020-03-31	T100029	15	4520.72
33.2693	11.2232	2017.7	20170913T100019	2017	9	13	2017-09-13	T100019	75	3957.8
33.2701	11.2567	2019.75	20190930T095029	2019	9	30	2019-09-30	T095029	21	3734.23
33.2702	11.2846	2017.84	20171104T095201	2017	11	4	2017-11-04	T095201	158	5166.2
33.272	11.3428	2016.34	20160503T095032	2016	5	3	2016-05-03	T095032	46	7432.56
33.2722	11.3345	2018.8	20181020T095031	2018	10	20	2018-10-20	T095031	80	8013.27
33.2723	11.5294	2016.83	20161030T095132	2016	10	30	2016-10-30	T095132	71	10662.7
33.2726	11.3806	2020.25	20200331T100029	2020	3	31	2020-03-31	T100029	14	5574.11
33.2743	11.507	2018.76	20181005T095029	2018	10	5	2018-10-05	T095029	21	9795.63
33.2749	11.3317	2019.77	20191010T095029	2019	10	10	2019-10-10	T095029	210	8413.08
33.2757	11.2086	2019.64	20190821T095039	2019	8	21	2019-08-21	T095039	75	3531.31
33.2783	11.2169	2020.66	20200830T095031	2020	8	30	2020-08-30	T095031	49	3090.9
33.2786	11.5089	2018.75	20180930T095031	2018	9	30	2018-09-30	T095031	129	10298.2
33.2797	11.3737	2020.8	20201019T095041	2020	10	19	2020-10-19	T095041	99	6534.13
33.2798	11.1621	2015.74	20150929T100358	2015	9	29	2015-09-29	T100358	115	2383.33
33.2806	11.2035	2015.94	20151208T100412	2015	12	8	2015-12-08	T100412	85	3088.71
33.2814	11.5189	2018.75	20180930T095031	2018	9	30	2018-09-30	T095031	48	11035.8
33.2817	11.2166	2020.53	20200711T095031	2020	7	11	2020-07-11	T095031	46	2729.54
33.2823	11.1954	2016.64	20160821T095032	2016	8	21	2016-08-21	T095032	26	3058.55
33.2826	11.2388	2018.75	20180930T095031	2018	9	30	2018-09-30	T095031	137	2228.86
33.2826	11.2111	2017.65	20170826T095031	2017	8	26	2017-08-26	T095031	42	2731.24
33.284	11.2497	2020.74	20200929T095041	2020	9	29	2020-09-29	T095041	39	2082.01
33.2842	11.2234	2020.61	20200810T095041	2020	8	10	2020-08-10	T095041	22	2335.85
33.2843	11.1855	2020.66	20200830T095031	2020	8	30	2020-08-30	T095031	44	3021.28
33.2844	11.2261	2017.77	20171010T095019	2017	10	10	2017-10-10	T095019	34	2261.49
33.285	11.2209	2020.66	20200830T095031	2020	8	30	2020-08-30	T095031	19	2292.31
33.2851	11.2174	2020.87	20201113T095249	2020	11	13	2020-11-13	T095249	46	2350.61
33.2884	11.166	2016.66	20160831T095032	2016	8	31	2016-08-31	T095032	28	2932.92
33.2888	11.1843	2016.58	20160801T095032	2016	8	1	2016-08-01	T095032	32	2548.29
33.2889	11.1712	2016.64	20160821T095032	2016	8	21	2016-08-21	T095032	34	2778.29
33.2914	11.1844	2020.61	20200810T095041	2020	8	10	2020-08-10	T095041	10	2268.23
33.2923	11.223	2020.66	20200830T095031	2020	8	30	2020-08-30	T095031	113	1467.84
33.2929	11.1671	2016.58	20160801T095032	2016	8	1	2016-08-01	T095032	110	2425.9
33.2934	11.3289	2018.76	20181005T095029	2018	10	5	2018-10-05	T095029	88	7946.62
33.2935	11.4186	2018.85	20181107T100219	2018	11	7	2018-11-07	T100219	25	7809.51
33.295	11.1459	2015.74	20150929T100358	2015	9	29	2015-09-29	T100358	19	1785.82
33.2958	11.1527	2015.74	20150929T100358	2015	9	29	2015-09-29	T100358	56	2220.68
33.2977	11.1352	2015.74	20150929T100358	2015	9	29	2015-09-29	T100358	80	747.347
33.2989	11.1654	2020.66	20200830T095031	2020	8	30	2020-08-30	T095031	220	1801.58
33.3005	11.1563	2015.94	20151208T100412	2015	12	8	2015-12-08	T100412	21	1744.6
33.3011	13.7342	2017.92	20171201T094341	2017	12	1	2017-12-01	T094341	22	55307.3
33.3014	11.1534	2016.64	20160821T095032	2016	8	21	2016-08-21	T095032	100	1643.72
33.3034	11.4454	2018.86	20181109T095221	2018	11	9	2018-11-09	T095221	97	9691.49
33.3036	11.1443	2016.66	20160831T095032	2016	8	31	2016-08-31	T095032	28	1092.08
33.3053	11.3937	2018.76	20181005T095029	2018	10	5	2018-10-05	T095029	42	8930.6
33.3054	11.7042	2019.91	20191127T100341	2019	11	27	2019-11-27	T100341	92	20302
33.3074	11.5865	2019.17	20190304T095029	2019	3	4	2019-03-04	T095029	16	15907.7
33.3075	11.2007	2020.66	20200830T095031	2020	8	30	2020-08-30	T095031	113	224.587
33.3107	11.3343	2018.8	20181020T095031	2018	10	20	2018-10-20	T095031	12	8435.44
33.3125	11.1548	2020.66	20200830T095031	2020	8	30	2020-08-30	T095031	50	418.962
33.3129	11.2477	2019.64	20190821T095039	2019	8	21	2019-08-21	T095039	39	1145.95
33.3133	11.244	2020.57	20200726T095029	2020	7	26	2020-07-26	T095029	57	976.4
33.3137	11.2194	2019.17	20190304T095029	2019	3	4	2019-03-04	T095029	84	612.864
33.3147	11.2626	2016.53	20160712T095032	2016	7	12	2016-07-12	T095032	25	2202.96
33.316	11.3291	2019.76	20191005T095031	2019	10	5	2019-10-05	T095031	32	8054.05
33.3167	11.1169	2015.74	20150929T100358	2015	9	29	2015-09-29	T100358	55	1501.58
33.3177	11.5754	2018.76	20181005T095029	2018	10	5	2018-10-05	T095029	151	16886.1
33.3189	11.2248	2018.61	20180811T095031	2018	8	11	2018-08-11	T095031	43	707.47
33.3229	35.2525	2018.82	20181028T082039	2018	10	28	2018-10-28	T082039	25	1471.15
33.326	11.147	2016.58	20160801T095032	2016	8	1	2016-08-01	T095032	51	1083.62
33.3327	11.2512	2018.77	20181008T100019	2018	10	8	2018-10-08	T100019	48	3116.43
33.333	11.2725	2020.77	20201009T095041	2020	10	9	2020-10-09	T095041	41	4318.14
33.334	11.5802	2021.14	20210219T100041	2021	2	19	2021-02-19	T100041	24	18737.2
33.3349	11.2319	2018.79	20181015T095029	2018	10	15	2018-10-15	T095029	30	2605.8
33.3365	11.3493	2018.86	20181109T095221	2018	11	9	2018-11-09	T095221	1147	10494.7
33.3368	11.3728	2018.85	20181107T100219	2018	11	7	2018-11-07	T100219	19	12574.1
33.3369	11.3463	2020.79	20201014T095039	2020	10	14	2020-10-14	T095039	33	10253.9
33.3383	11.5596	2018.76	20181005T095029	2018	10	5	2018-10-05	T095029	66	18396.6
33.3384	11.4972	2018.97	20181222T100421	2018	12	22	2018-12-22	T100421	33	15454.8
33.3388	11.2392	2016.53	20160712T095032	2016	7	12	2016-07-12	T095032	25	3267.59
33.341	11.6343	2018.76	20181005T095029	2018	10	5	2018-10-05	T095029	11	20563.8
33.3428	11.3493	2018.75	20180930T095031	2018	9	30	2018-09-30	T095031	58	10768.5
33.3433	11.3183	2020.85	20201106T100219	2020	11	6	2020-11-06	T100219	86	8266.41
33.3448	11.4008	2016.86	20161112T100242	2016	11	12	2016-11-12	T100242	122	13288.8
33.347	35.2292	2018.82	20181028T082039	2018	10	28	2018-10-28	T082039	25	1495.41
33.3473	11.2075	2020.57	20200726T095029	2020	7	26	2020-07-26	T095029	136	2964.76
33.3492	11.2037	2018.8	20181020T095031	2018	10	20	2018-10-20	T095031	39	2990.03
33.35	11.4465	2018.83	20181030T095121	2018	10	30	2018-10-30	T095121	105	14538.5
33.3521	11.4326	2018.83	20181030T095121	2018	10	30	2018-10-30	T095121	66	14433.8
33.3544	11.6577	2018.76	20181005T095029	2018	10	5	2018-10-05	T095029	13	22728.7
33.3549	11.1943	2018.64	20180821T095031	2018	8	21	2018-08-21	T095031	29	2651.57
33.3554	11.3635	2018.85	20181107T100219	2018	11	7	2018-11-07	T100219	192	12574.3
33.356	11.4744	2018.83	20181030T095121	2018	10	30	2018-10-30	T095121	51	16118.1
33.3573	11.1957	2018.75	20180930T095031	2018	9	30	2018-09-30	T095031	131	2913.23
33.3578	11.3414	2019.76	20191005T095031	2019	10	5	2019-10-05	T095031	17	10952
33.3609	11.3221	2020.79	20201014T095039	2020	10	14	2020-10-14	T095039	34	9744.35
33.3632	11.2095	2020.46	20200616T095029	2020	6	16	2020-06-16	T095029	27	4335.86
33.3648	11.6074	2018.76	20181005T095029	2018	10	5	2018-10-05	T095029	11	22509
33.3649	11.3134	2019.76	20191005T095031	2019	10	5	2019-10-05	T095031	30	9482.73
33.3667	11.3253	2018.75	20180930T095031	2018	9	30	2018-09-30	T095031	57	10402.4
33.3672	11.4632	2018.85	20181107T100219	2018	11	7	2018-11-07	T100219	254	16847.4
33.3673	11.2105	2018.8	20181020T095031	2018	10	20	2018-10-20	T095031	291	4679.58
33.3687	11.1748	2020.57	20200726T095029	2020	7	26	2020-07-26	T095029	42	2331.2
33.3693	11.3678	2019.91	20191127T100341	2019	11	27	2019-11-27	T100341	89	13699.3
33.3716	11.1774	2020.55	20200721T095041	2020	7	21	2020-07-21	T095041	58	2726.7
33.3718	11.3797	2018.83	20181030T095121	2018	10	30	2018-10-30	T095121	216	14787.9
33.3731	11.369	2018.89	20181122T100321	2018	11	22	2018-11-22	T100321	28	14030.7
33.3747	11.4161	2018.83	20181030T095121	2018	10	30	2018-10-30	T095121	269	16674
33.3768	11.6198	2019.91	20191129T095249	2019	11	29	2019-11-29	T095249	54	24037.3
33.3772	35.1949	2017.85	20171107T082131	2017	11	7	2017-11-07	T082131	29	5306.47
33.3782	11.6306	2018.76	20181005T095029	2018	10	5	2018-10-05	T095029	13	24422.1
33.38	11.4965	2018.85	20181107T100219	2018	11	7	2018-11-07	T100219	128	19418.4
33.3802	11.3599	2018.84	20181104T095159	2018	11	4	2018-11-04	T095159	66	13814.6
33.3813	11.3383	2019.17	20190304T095029	2019	3	4	2019-03-04	T095029	64	12394.1
33.3821	11.2518	2015.71	20150916T095016	2015	9	16	2015-09-16	T095016	55	8144.64
33.3835	11.3035	2018.84	20181104T095159	2018	11	4	2018-11-04	T095159	15	10525.6
33.384	11.218	2018.75	20180930T095031	2018	9	30	2018-09-30	T095031	55	6337.08
33.384	11.335	2019.91	20191127T100341	2019	11	27	2019-11-27	T100341	25	12397.4
33.3841	11.383	2018.75	20180930T095031	2018	9	30	2018-09-30	T095031	198	15789
33.3848	11.3107	2019.16	20190227T095031	2019	2	27	2019-02-27	T095031	15	11043
33.3853	11.4034	2016.86	20161112T100242	2016	11	12	2016-11-12	T100242	246	17445.5
33.3873	11.2201	2020.46	20200616T095029	2020	6	16	2020-06-16	T095029	95	6725.65
33.3885	11.5682	2019.21	20190317T100029	2019	3	17	2019-03-17	T100029	61	23603.1
33.3901	11.3794	2018.83	20181030T095121	2018	10	30	2018-10-30	T095121	22	15917.6
33.3932	11.4408	2018.85	20181107T100219	2018	11	7	2018-11-07	T100219	204	19046.3
33.3936	11.4231	2019.84	20191104T095201	2019	11	4	2019-11-04	T095201	15	18834.6
33.3943	11.3916	2018.84	20181104T095159	2018	11	4	2018-11-04	T095159	58	17105.9
33.3957	11.354	2018.83	20181030T095121	2018	10	30	2018-10-30	T095121	203	14559.7
33.397	11.6738	2018.76	20181005T095029	2018	10	5	2018-10-05	T095029	27	27662.6
33.3984	11.1445	2015.72	20150919T100358	2015	9	19	2015-09-19	T100358	8	1869.48
33.3996	11.4309	2016.86	20161112T100242	2016	11	12	2016-11-12	T100242	11	19584.4
33.4022	11.1572	2020.66	20200830T095031	2020	8	30	2020-08-30	T095031	89	3099.68
33.4035	11.4709	2018.85	20181107T100219	2018	11	7	2018-11-07	T100219	127	20882.3
33.4042	11.3367	2018.84	20181104T095159	2018	11	4	2018-11-04	T095159	75	14216.4
33.4054	11.2289	2015.71	20150916T095016	2015	9	16	2015-09-16	T095016	47	8700.45
33.406	11.247	2018.76	20181005T095029	2018	10	5	2018-10-05	T095029	16	9966.47
33.4068	11.2218	2020.72	20200919T095031	2020	9	19	2020-09-19	T095031	37	8386.57
33.4076	11.3586	2018.75	20180930T095031	2018	9	30	2018-09-30	T095031	201	15810.3
33.4083	11.4415	2020.87	20201113T095249	2020	11	13	2020-11-13	T095249	28	20709.2
33.4086	11.1297	2015.72	20150919T100358	2015	9	19	2015-09-19	T100358	22	1385.01
33.4087	11.3787	2016.86	20161112T100242	2016	11	12	2016-11-12	T100242	241	17215.1
33.4116	11.3714	2018.84	20181104T095159	2018	11	4	2018-11-04	T095159	70	16953
33.4122	11.1998	2020.46	20200616T095029	2020	6	16	2020-06-16	T095029	128	7116.07
33.4133	11.3034	2018.75	20180930T095031	2018	9	30	2018-09-30	T095031	21	13290.3
33.4133	11.4461	2018.75	20180930T095031	2018	9	30	2018-09-30	T095031	22	21334.5
33.4136	11.3537	2018.83	20181030T095121	2018	10	30	2018-10-30	T095121	26	16018.2
33.4138	11.3223	2018.85	20181107T100219	2018	11	7	2018-11-07	T100219	45	14270.6
33.4147	11.5203	2016.86	20161112T100242	2016	11	12	2016-11-12	T100242	65	23859.1
33.4148	11.1732	2019.71	20190915T095031	2019	9	15	2019-09-15	T095031	22	5096.65
33.4168	11.3656	2018.84	20181104T095159	2018	11	4	2018-11-04	T095159	46	17005
33.4169	11.3087	2017.84	20171104T095201	2017	11	4	2017-11-04	T095201	30	13881.3
33.4274	11.6665	2018.76	20181005T095029	2018	10	5	2018-10-05	T095029	59	30610.4
33.4417	11.5735	2016.86	20161112T100242	2016	11	12	2016-11-12	T100242	87	28932.3
33.4477	11.5928	2016.86	20161112T100242	2016	11	12	2016-11-12	T100242	75	30415.1
33.4513	11.5041	2019.99	20191227T100411	2019	12	27	2019-12-27	T100411	52	26920.6
33.4516	11.243	2018.84	20181104T095159	2018	11	4	2018-11-04	T095159	53	12407.1
33.4536	11.1765	2020.85	20201106T100219	2020	11	6	2020-11-06	T100219	38	6640.71
33.4595	11.4762	2018.86	20181109T095221	2018	11	9	2018-11-09	T095221	113	26976.1
33.4655	11.3269	2018.8	20181020T095031	2018	10	20	2018-10-20	T095031	26	19429.6
33.4676	11.4426	2018.85	20181107T100219	2018	11	7	2018-11-07	T100219	16	26027.3
33.4678	11.5267	2018.86	20181109T095221	2018	11	9	2018-11-09	T095221	81	29419.5
33.4733	11.4925	2021.14	20210219T100041	2021	2	19	2021-02-19	T100041	94	28866.6
33.4774	11.4328	2018.85	20181107T100219	2018	11	7	2018-11-07	T100219	20	26179.1
33.4798	11.4819	2018.86	20181109T095221	2018	11	9	2018-11-09	T095221	41	29279.9
33.487	11.2794	2018.85	20181107T100219	2018	11	7	2018-11-07	T100219	23	15085.9
33.494	11.2219	2018.85	20181107T100219	2018	11	7	2018-11-07	T100219	17	9705.22
33.4947	11.4669	2018.86	20181109T095221	2018	11	9	2018-11-09	T095221	70	29749.3
33.4956	11.6023	2016.86	20161112T100242	2016	11	12	2016-11-12	T100242	10	35443.4
33.4997	35.3381	2018.08	20180131T082149	2018	1	31	2018-01-31	T082149	12	219.431
33.5015	35.351	2021.11	20210209T082101	2021	2	9	2021-02-09	T082101	25	1099.18
33.5028	35.351	2020.21	20200316T081651	2020	3	16	2020-03-16	T081651	13	1108.53
33.5042	11.438	2018.86	20181109T095221	2018	11	9	2018-11-09	T095221	175	28753.6
33.5044	35.3392	2018.77	20181008T081819	2018	10	8	2018-10-08	T081819	40	193.694
33.5071	35.3505	2017.78	20171013T081959	2017	10	13	2017-10-13	T081959	13	630.878
33.5197	10.7766	2019.74	20190928T100031	2019	9	28	2019-09-28	T100031	109	4170.61
33.5258	10.734	2015.74	20150929T100358	2015	9	29	2015-09-29	T100358	24	3355.04
33.5262	10.7407	2019.74	20190928T100031	2019	9	28	2019-09-28	T100031	133	3985.32
33.5335	11.3864	2018.86	20181109T095221	2018	11	9	2018-11-09	T095221	55	25133.4
33.5417	11.6452	2018.75	20180930T095031	2018	9	30	2018-09-30	T095031	12	41872.7
33.5458	10.8083	2017.77	20171008T100031	2017	10	8	2017-10-08	T100031	26	5479.5
33.5461	10.8679	2018.36	20180511T100029	2018	5	11	2018-05-11	T100029	47	3560.55
33.548	14.2093	2020.83	20201031T094139	2020	10	31	2020-10-31	T094139	94	89502.3
33.5482	11.3527	2018.86	20181109T095221	2018	11	9	2018-11-09	T095221	406	22192.9
33.5577	11.5999	2018.75	20180930T095031	2018	9	30	2018-09-30	T095031	53	41341.2
33.5678	10.827	2017.84	20171102T100139	2017	11	2	2017-11-02	T100139	160	4438.13
33.5821	10.7815	2019.74	20190928T100031	2019	9	28	2019-09-28	T100031	75	5101.86
33.5838	11.3746	2016.86	20161112T100242	2016	11	12	2016-11-12	T100242	54	24826.5
33.5842	11.3998	2016.86	20161112T100242	2016	11	12	2016-11-12	T100242	44	27113.2
33.5861	10.8176	2017.77	20171008T100031	2017	10	8	2017-10-08	T100031	99	4272.47
33.5932	10.7747	2017.77	20171008T100031	2017	10	8	2017-10-08	T100031	171	4049.45
33.5965	10.8291	2017.8	20171018T100031	2017	10	18	2017-10-18	T100031	73	2944.83
33.5974	10.7731	2017.8	20171018T100031	2017	10	18	2017-10-18	T100031	19	3793.35
33.5975	35.3815	2018.82	20181028T082039	2018	10	28	2018-10-28	T082039	34	467.619
33.5991	35.3713	2018.86	20181112T082151	2018	11	12	2018-11-12	T082151	45	1436.41
33.6009	10.7732	2015.74	20150929T100358	2015	9	29	2015-09-29	T100358	39	3749.66
33.603	35.3852	2016.13	20160216T082022	2016	2	16	2016-02-16	T082022	18	263.011
33.6075	10.7903	2015.72	20150919T100358	2015	9	19	2015-09-19	T100358	19	5315.41
33.608	26.5365	2020.76	20201004T085831	2020	10	4	2020-10-04	T085831	12	150872
33.6124	10.8957	2018.85	20181107T100219	2018	11	7	2018-11-07	T100219	54	2153.65
33.6169	10.7654	2016.67	20160903T100032	2016	9	3	2016-09-03	T100032	47	3003.65
33.6194	10.8308	2017.8	20171018T100031	2017	10	18	2017-10-18	T100031	109	3413.28
33.6208	10.7466	2015.74	20150929T100358	2015	9	29	2015-09-29	T100358	133	1253.25
33.6301	10.8125	2015.74	20150929T100358	2015	9	29	2015-09-29	T100358	130	5486.5
33.6315	11.2872	2018.75	20180930T095031	2018	9	30	2018-09-30	T095031	83	18767.5
33.633	10.8119	2016.67	20160903T100032	2016	9	3	2016-09-03	T100032	23	5715.76
33.6331	10.8095	2015.72	20150919T100358	2015	9	19	2015-09-19	T100358	43	5903.19
33.6356	10.7818	2015.74	20150929T100358	2015	9	29	2015-09-29	T100358	117	4518.75
33.6476	35.3533	2018.97	20181222T082341	2018	12	22	2018-12-22	T082341	15	4322.6
33.6553	11.6055	2017.84	20171102T100139	2017	11	2	2017-11-02	T100139	20	47569.1
33.6582	10.7769	2016.73	20160923T100022	2016	9	23	2016-09-23	T100022	81	3629.13
33.665	11.2969	2018.75	20180930T095031	2018	9	30	2018-09-30	T095031	21	21287.2
33.6816	16.9714	2018.58	20180731T093029	2018	7	31	2018-07-31	T093029	36	219133
33.6835	35.3465	2018.97	20181222T082341	2018	12	22	2018-12-22	T082341	117	6304.34
33.6874	16.9824	2018.58	20180731T093029	2018	7	31	2018-07-31	T093029	44	220321
33.699	17.0184	2018.58	20180731T093029	2018	7	31	2018-07-31	T093029	169	223696
33.7024	35.3386	2018.97	20181222T082341	2018	12	22	2018-12-22	T082341	61	7394.03
33.7152	11.4087	2018.76	20181005T095029	2018	10	5	2018-10-05	T095029	26	33043.5
33.7399	17.1264	2018.58	20180731T093029	2018	7	31	2018-07-31	T093029	42	234269
33.7441	17.1418	2018.58	20180731T093029	2018	7	31	2018-07-31	T093029	84	235662
33.8058	35.4666	2018.82	20181028T082039	2018	10	28	2018-10-28	T082039	37	1242.24
33.8258	35.3237	2018.97	20181222T082341	2018	12	22	2018-12-22	T082341	99	14352
33.8295	35.4543	2018.86	20181112T082151	2018	11	12	2018-11-12	T082151	111	2619.72
33.8531	35.3149	2018.97	20181222T082341	2018	12	22	2018-12-22	T082341	162	14813.5
33.873	11.4358	2019.87	20191114T095251	2019	11	14	2019-11-14	T095251	34	35626.6
33.8928	35.3103	2018.97	20181222T082341	2018	12	22	2018-12-22	T082341	52	14631.2
33.9057	35.5499	2018.08	20180131T082149	2018	1	31	2018-01-31	T082149	20	271.726
33.9078	35.5587	2016.75	20161003T081752	2016	10	3	2016-10-03	T081752	15	756.129
33.9085	10.6901	2017.66	20170829T100031	2017	8	29	2017-08-29	T100031	72	5597.15
33.913	10.124	2019.97	20191222T100329	2019	12	22	2019-12-22	T100329	23	1560.81
33.9198	10.1047	2017.88	20171117T100301	2017	11	17	2017-11-17	T100301	35	289.541
33.9198	10.0989	2021.2	20210316T100029	2021	3	16	2021-03-16	T100029	18	161.947
33.9254	10.705	2017.66	20170829T100031	2017	8	29	2017-08-29	T100031	16	5544.63
33.9286	10.0975	2017.8	20171018T100031	2017	10	18	2017-10-18	T100031	16	350.829
33.9297	10.1565	2020.15	20200225T100021	2020	2	25	2020-02-25	T100021	100	5063.36
33.9304	10.1014	2017.66	20170829T100031	2017	8	29	2017-08-29	T100031	12	758.997
33.9323	10.0932	2017.66	20170829T100031	2017	8	29	2017-08-29	T100031	48	287.867
33.9372	10.1007	2017.8	20171018T100031	2017	10	18	2017-10-18	T100031	25	1166.84
33.9507	10.8105	2017.08	20170131T100231	2017	1	31	2017-01-31	T100231	16	5615.51
33.9581	11.344	2020.9	20201126T100339	2020	11	26	2020-11-26	T100339	21	30500.2
33.966	35.349	2017.8	20171018T082011	2017	10	18	2017-10-18	T082011	58	13370.6
33.9774	35.5984	2018.08	20180131T082149	2018	1	31	2018-01-31	T082149	29	832.755
33.9798	35.3958	2020.21	20200316T081651	2020	3	16	2020-03-16	T081651	49	11205.1
33.9801	35.5864	2020.1	20200205T082121	2020	2	5	2020-02-05	T082121	12	1958.5
33.9829	10.4272	2015.94	20151208T100412	2015	12	8	2015-12-08	T100412	47	27836.4
33.9829	35.4611	2020.21	20200316T081651	2020	3	16	2020-03-16	T081651	50	8985.73
33.9864	10.4403	2015.94	20151208T100412	2015	12	8	2015-12-08	T100412	10	28910.9
33.9866	11.6034	2020.84	20201103T095159	2020	11	3	2020-11-03	T095159	44	53764.5
33.9866	10.4406	2015.94	20151208T100412	2015	12	8	2015-12-08	T100412	30	28945.3
33.9939	10.4578	2015.94	20151208T100412	2015	12	8	2015-12-08	T100412	16	29070.8
33.9957	35.5862	2020.81	20201022T082011	2020	10	22	2020-10-22	T082011	14	2767.39
34.0051	35.4073	2020.21	20200316T081651	2020	3	16	2020-03-16	T081651	22	13012.4
34.0155	10.0628	2018.75	20181003T100021	2018	10	3	2018-10-03	T100021	11	1496.21
34.0264	10.4491	2015.94	20151208T100412	2015	12	8	2015-12-08	T100412	20	31384
34.031	14.0801	2020.27	20200409T094031	2020	4	9	2020-04-09	T094031	17	138770
34.0434	14.0705	2020.27	20200409T094031	2020	4	9	2020-04-09	T094031	38	139965
34.0507	11.3793	2020.84	20201103T095159	2020	11	3	2020-11-03	T095159	78	39011
34.0612	17.2063	2017.03	20170112T093341	2017	1	12	2017-01-12	T093341	22	263713
34.0782	17.1834	2017.03	20170112T093341	2017	1	12	2017-01-12	T093341	21	263557
34.0917	10.395	2017.82	20171028T100121	2017	10	28	2017-10-28	T100121	36	30473.1
34.1098	10.0357	2020.79	20201017T100029	2020	10	17	2020-10-17	T100029	14	1075.24
34.1168	10.0503	2018.75	20181003T100021	2018	10	3	2018-10-03	T100021	97	2488.68
34.1237	24.5198	2020.79	20201014T085931	2020	10	14	2020-10-14	T085931	11	83699.5
34.1333	10.0542	2020.79	20201017T100029	2020	10	17	2020-10-17	T100029	89	2808.19
34.1353	10.0491	2018.75	20181003T100021	2018	10	3	2018-10-03	T100021	21	2331.19
34.1435	10.0197	2019.36	20190511T100031	2019	5	11	2019-05-11	T100031	19	645.754
34.1445	11.3893	2018.81	20181025T095059	2018	10	25	2018-10-25	T095059	30	46959.5
34.1527	35.5469	2016.18	20160307T082912	2016	3	7	2016-03-07	T082912	31	7349.16
34.1621	10.9759	2019.84	20191102T100059	2019	11	2	2019-11-02	T100059	129	29890.7
34.1678	10.0358	2016.86	20161112T100242	2016	11	12	2016-11-12	T100242	14	1300.83
34.1789	10.0396	2017.8	20171018T100031	2017	10	18	2017-10-18	T100031	29	379.281
34.1817	10.7009	2017.51	20170705T100029	2017	7	5	2017-07-05	T100029	237	32255.1
34.2096	10.1121	2015.69	20150909T100016	2015	9	9	2015-09-09	T100016	82	5198.87
34.2098	10.112	2015.69	20150909T100016	2015	9	9	2015-09-09	T100016	84	5181.07
34.2197	10.139	2019.28	20190411T100031	2019	4	11	2019-04-11	T100031	77	6888.92
34.2205	24.4433	2020.65	20200825T085601	2020	8	25	2020-08-25	T085601	41	71012
34.2254	10.5541	2017.51	20170705T100029	2017	7	5	2017-07-05	T100029	58	26096.2
34.2323	10.8313	2017.51	20170705T100029	2017	7	5	2017-07-05	T100029	34	36822.8
34.233	34.9458	2020.77	20201007T081759	2020	10	7	2020-10-07	T081759	100	60875.6
34.2335	10.7771	2017.51	20170705T100029	2017	7	5	2017-07-05	T100029	33	36848.2
34.2348	10.2047	2016.67	20160903T100032	2016	9	3	2016-09-03	T100032	61	11248.8
34.2369	10.2344	2017.66	20170829T100031	2017	8	29	2017-08-29	T100031	105	12351.4
34.2376	10.244	2019.8	20191018T100031	2019	10	18	2019-10-18	T100031	10	12713.9
34.2399	10.2871	2020.7	20200912T100031	2020	9	12	2020-09-12	T100031	20	13523.5
34.2399	10.7866	2017.51	20170705T100029	2017	7	5	2017-07-05	T100029	43	37524.1
34.2403	10.3101	2020.83	20201101T100151	2020	11	1	2020-11-01	T100151	73	13234.9
34.2412	10.1564	2015.74	20150929T100358	2015	9	29	2015-09-29	T100358	26	7233.03
34.2422	10.2665	2017.66	20170829T100031	2017	8	29	2017-08-29	T100031	158	13126.1
34.2426	10.1823	2020.86	20201111T100241	2020	11	11	2020-11-11	T100241	33	9254.91
34.2427	35.6301	2018.97	20181222T082341	2018	12	22	2018-12-22	T082341	37	2529.5
34.2437	24.4162	2020.65	20200825T085601	2020	8	25	2020-08-25	T085601	41	67652.7
34.2446	10.1733	2018.26	20180406T100031	2018	4	6	2018-04-06	T100031	93	8445.41
34.2454	10.3793	2018.91	20181127T100339	2018	11	27	2018-11-27	T100339	36	13744.1
34.2457	10.2828	2016.67	20160903T100032	2016	9	3	2016-09-03	T100032	97	12976.8
34.2461	10.3039	2019.85	20191107T100221	2019	11	7	2019-11-07	T100221	25	12634.5
34.2472	10.2874	2020.79	20201017T100029	2020	10	17	2020-10-17	T100029	29	12725.7
34.2483	10.5732	2017.51	20170705T100029	2017	7	5	2017-07-05	T100029	63	26280.3
34.2484	10.1735	2017.74	20170928T100021	2017	9	28	2017-09-28	T100021	12	8222.34
34.2485	10.248	2015.69	20150909T100016	2015	9	9	2015-09-09	T100016	70	11888.1
34.2488	10.3029	2020.7	20200912T100031	2020	9	12	2020-09-12	T100031	11	12336.5
34.2489	10.7584	2017.51	20170705T100029	2017	7	5	2017-07-05	T100029	33	35603.9
34.2489	10.2376	2020.86	20201111T100241	2020	11	11	2020-11-11	T100241	114	11333.2
34.2494	10.2601	2019.49	20190630T100031	2019	6	30	2019-06-30	T100031	123	12177.5
34.2503	10.2924	2017.64	20170824T100019	2017	8	24	2017-08-24	T100019	20	12300.1
34.2512	10.3114	2016.84	20161102T100152	2016	11	2	2016-11-02	T100152	42	12026.1
34.2517	10.2455	2020.7	20200912T100031	2020	9	12	2020-09-12	T100031	47	11472.3
34.2523	10.2939	2018.77	20181008T100019	2018	10	8	2018-10-08	T100019	19	12055.5
34.2524	10.2682	2017.63	20170819T100031	2017	8	19	2017-08-19	T100031	16	12120.3
34.2528	10.3449	2016.86	20161112T100242	2016	11	12	2016-11-12	T100242	33	12041.4
34.2533	10.7561	2017.51	20170705T100029	2017	7	5	2017-07-05	T100029	14	35064.8
34.254	10.2661	2016.54	20160715T100032	2016	7	15	2016-07-15	T100032	52	11888.5
34.2549	10.7686	2017.51	20170705T100029	2017	7	5	2017-07-05	T100029	50	35444.3
34.2555	10.0949	2020.66	20200828T100029	2020	8	28	2020-08-28	T100029	192	1465.11
34.2559	10.2493	2015.63	20150820T100345	2015	8	20	2015-08-20	T100345	85	11198.1
34.2561	10.9815	2019.84	20191102T100059	2019	11	2	2019-11-02	T100059	96	40026.8
34.2562	10.3565	2017.08	20170131T100231	2017	1	31	2017-01-31	T100231	27	11914.6
34.2562	10.265	2020.6	20200808T100029	2020	8	8	2020-08-08	T100029	143	11623.8
34.2564	10.1968	2020.86	20201111T100241	2020	11	11	2020-11-11	T100241	45	8801.02
34.2573	10.3107	2019.8	20191018T100031	2019	10	18	2019-10-18	T100031	8	11353.9
34.2578	10.1998	2016.84	20161102T100152	2016	11	2	2016-11-02	T100152	23	8790.68
34.2579	10.3259	2017.19	20170312T100021	2017	3	12	2017-03-12	T100021	39	11277.7
34.2586	11.2062	2020.9	20201126T100339	2020	11	26	2020-11-26	T100339	46	41848.6
34.2601	10.1981	2020.79	20201017T100029	2020	10	17	2020-10-17	T100029	13	8499.12
34.2606	10.3109	2017.64	20170824T100019	2017	8	24	2017-08-24	T100019	116	10985.6
34.2609	10.1618	2018.08	20180131T100229	2018	1	31	2018-01-31	T100229	93	6505.17
34.2617	10.3157	2019.84	20191102T100059	2019	11	2	2019-11-02	T100059	145	10855.4
34.2618	10.176	2017.17	20170302T100021	2017	3	2	2017-03-02	T100021	21	7356.23
34.2621	10.3495	2018.89	20181122T100321	2018	11	22	2018-11-22	T100321	77	11118.3
34.2625	11.0377	2020.83	20201101T100151	2020	11	1	2020-11-01	T100151	75	38854.2
34.2635	10.5566	2017.51	20170705T100029	2017	7	5	2017-07-05	T100029	62	24149.2
34.2646	10.165	2017.7	20170913T100019	2017	9	13	2017-09-13	T100019	49	6464.72
34.2648	10.288	2017.78	20171013T100009	2017	10	13	2017-10-13	T100009	12	10796.3
34.2652	10.2718	2017.78	20171013T100009	2017	10	13	2017-10-13	T100009	49	10966.6
34.2655	10.9093	2019.84	20191102T100059	2019	11	2	2019-11-02	T100059	46	40584.3
34.2664	10.1365	2018.8	20181018T100029	2018	10	18	2018-10-18	T100029	43	4319.55
34.2679	10.2228	2017.8	20171018T100031	2017	10	18	2017-10-18	T100031	43	8826.55
34.2684	10.1626	2018.26	20180406T100031	2018	4	6	2018-04-06	T100031	115	6024.74
34.2685	10.7377	2017.51	20170705T100029	2017	7	5	2017-07-05	T100029	14	32800.7
34.2689	10.3812	2018.89	20181122T100321	2018	11	22	2018-11-22	T100321	200	11469.6
34.2689	10.3105	2016.18	20160307T100012	2016	3	7	2016-03-07	T100012	19	10064.9
34.2698	10.3848	2018.95	20181212T100401	2018	12	12	2018-12-12	T100401	87	11547.6
34.27	10.3224	2020.68	20200907T100029	2020	9	7	2020-09-07	T100029	59	9931.44
34.2707	10.2429	2015.74	20150929T100358	2015	9	29	2015-09-29	T100358	37	9469.13
34.2722	10.3625	2018.95	20181212T100401	2018	12	12	2018-12-12	T100401	67	10405.8
34.2725	10.3309	2016.84	20161102T100152	2016	11	2	2016-11-02	T100152	47	9696.3
34.2726	10.2178	2016.67	20160903T100032	2016	9	3	2016-09-03	T100032	27	8146.07
34.2728	10.3457	2019.85	20191107T100221	2019	11	7	2019-11-07	T100221	35	9884.99
34.2731	10.3319	2018.95	20181212T100401	2018	12	12	2018-12-12	T100401	62	9633.88
34.2741	10.3218	2020.85	20201106T100219	2020	11	6	2020-11-06	T100219	23	9471.34
34.2742	10.1882	2017.77	20171008T100031	2017	10	8	2017-10-08	T100031	48	6683.73
34.2745	10.1925	2016.18	20160307T100012	2016	3	7	2016-03-07	T100012	22	6842.4
34.2749	10.7947	2017.51	20170705T100029	2017	7	5	2017-07-05	T100029	67	34783.1
34.2759	10.1493	2018.08	20180131T100229	2018	1	31	2018-01-31	T100229	90	4553.84
34.2759	10.3041	2020.34	20200505T100031	2020	5	5	2020-05-05	T100031	55	9336.4
34.2763	10.2229	2015.63	20150820T100345	2015	8	20	2015-08-20	T100345	24	8045.19
34.2766	10.3053	2019.49	20190630T100031	2019	6	30	2019-06-30	T100031	119	9244.05
34.2779	10.2776	2020.86	20201111T100241	2020	11	11	2020-11-11	T100241	89	9688.77
34.2784	10.3295	2020.08	20200131T100139	2020	1	31	2020-01-31	T100139	158	9033.62
34.2785	11.2634	2021.14	20210219T100041	2021	2	19	2021-02-19	T100041	44	41980
34.279	10.1489	2019.74	20190928T100031	2019	9	28	2019-09-28	T100031	47	4304.69
34.2793	10.2738	2015.69	20150909T100016	2015	9	9	2015-09-09	T100016	87	9676.3
34.2801	10.2472	2020.68	20200907T100029	2020	9	7	2020-09-07	T100029	30	8565.96
34.2802	10.1807	2020.79	20201017T100029	2020	10	17	2020-10-17	T100029	35	5767.15
34.2805	34.9012	2020.77	20201007T081759	2020	10	7	2020-10-07	T081759	71	67360.3
34.2811	10.2321	2016.18	20160307T100012	2016	3	7	2016-03-07	T100012	28	8130.09
34.2814	10.1375	2018.08	20180131T100229	2018	1	31	2018-01-31	T100229	94	3327.36
34.2818	10.3249	2015.63	20150820T100345	2015	8	20	2015-08-20	T100345	20	8629.85
34.2818	10.2765	2016.62	20160814T100032	2016	8	14	2016-08-14	T100032	159	9326.04
34.2821	10.2398	2018.85	20181107T100219	2018	11	7	2018-11-07	T100219	29	8172.58
34.2823	10.24	2019.18	20190307T100029	2019	3	7	2019-03-07	T100029	85	8155.2
34.2823	10.2434	2017.88	20171117T100301	2017	11	17	2017-11-17	T100301	32	8228.85
34.2824	10.3871	2016.86	20161112T100242	2016	11	12	2016-11-12	T100242	31	10484.9
34.2825	10.2381	2015.74	20150929T100358	2015	9	29	2015-09-29	T100358	118	8085.65
34.2825	10.3446	2020.92	20201201T100401	2020	12	1	2020-12-01	T100401	27	8809.27
34.2826	10.3491	2019.91	20191127T100341	2019	11	27	2019-11-27	T100341	39	8910.71
34.283	10.239	2018.8	20181018T100029	2018	10	18	2018-10-18	T100029	21	8054.35
34.2833	10.2032	2020.79	20201017T100029	2020	10	17	2020-10-17	T100029	97	6461.2
34.2836	10.2102	2017.85	20171107T100221	2017	11	7	2017-11-07	T100221	37	6735.74
34.2838	10.2201	2019.74	20190928T100031	2019	9	28	2019-09-28	T100031	464	7210.16
34.2839	10.3963	2018.95	20181212T100401	2018	12	12	2018-12-12	T100401	41	10867.5
34.2843	10.2304	2018.77	20181008T100019	2018	10	8	2018-10-08	T100019	344	7764.36
34.2844	10.3614	2016.84	20161102T100152	2016	11	2	2016-11-02	T100152	14	9123.14
34.2845	10.3794	2018.91	20181127T100339	2018	11	27	2018-11-27	T100339	32	9903.9
34.2849	10.1404	2016.62	20160814T100032	2016	8	14	2016-08-14	T100032	28	3283.26
34.2855	11.1774	2020.9	20201126T100339	2020	11	26	2020-11-26	T100339	70	38161.9
34.2856	10.2521	2017.78	20171013T100009	2017	10	13	2017-10-13	T100009	17	8154.83
34.2857	10.2543	2019.84	20191102T100059	2019	11	2	2019-11-02	T100059	126	8227.27
34.2857	10.3693	2018.95	20181212T100401	2018	12	12	2018-12-12	T100401	215	9308.08
34.2858	10.1856	2019.74	20190928T100031	2019	9	28	2019-09-28	T100031	89	5438.67
34.2864	10.3395	2016.18	20160307T100012	2016	3	7	2016-03-07	T100012	11	8286.43
34.2868	10.2022	2018.77	20181008T100019	2018	10	8	2018-10-08	T100019	17	6077.42
34.2869	10.2855	2019.33	20190501T100031	2019	5	1	2019-05-01	T100031	19	8511.18
34.287	10.219	2016.86	20161112T100242	2016	11	12	2016-11-12	T100242	82	6863.56
34.2871	10.2579	2015.63	20150820T100345	2015	8	20	2015-08-20	T100345	101	8217.95
34.2872	10.1994	2016.67	20160903T100032	2016	9	3	2016-09-03	T100032	13	5908.67
34.2873	10.2517	2016.86	20161112T100242	2016	11	12	2016-11-12	T100242	251	7964.09
34.2881	11.8164	2020.87	20201113T095249	2020	11	13	2020-11-13	T095249	27	68044.7
34.2886	10.2223	2017.8	20171018T100031	2017	10	18	2017-10-18	T100031	20	6919.87
34.2886	10.1706	2018.85	20181107T100219	2018	11	7	2018-11-07	T100219	38	4506.5
34.2892	10.2159	2016.67	20160903T100032	2016	9	3	2016-09-03	T100032	27	6508.61
34.2892	10.3311	2018.78	20181013T100021	2018	10	13	2018-10-13	T100021	70	7859.48
34.2893	10.1214	2015.66	20150830T100054	2015	8	30	2015-08-30	T100054	75	1630.39
34.2893	10.2558	2018.8	20181018T100029	2018	10	18	2018-10-18	T100029	16	7914.63
34.2895	10.1797	2016.18	20160307T100012	2016	3	7	2016-03-07	T100012	22	4826.12
34.2898	10.3667	2016.86	20161112T100242	2016	11	12	2016-11-12	T100242	69	8796.86
34.2898	10.7759	2017.51	20170705T100029	2017	7	5	2017-07-05	T100029	69	32448.9
34.2908	10.2042	2016.86	20161112T100242	2016	11	12	2016-11-12	T100242	13	5768.18
34.2908	10.3345	2020.85	20201106T100219	2020	11	6	2020-11-06	T100219	42	7719.55
34.2921	10.1935	2016.86	20161112T100242	2016	11	12	2016-11-12	T100242	122	5176.08
34.2928	10.742	2017.51	20170705T100029	2017	7	5	2017-07-05	T100029	43	30575.2
34.2939	10.3554	2019.67	20190903T100029	2019	9	3	2019-09-03	T100029	26	7936.36
34.2948	10.1675	2016.18	20160307T100012	2016	3	7	2016-03-07	T100012	21	3772.96
34.295	10.3525	2017.08	20170131T100231	2017	1	31	2017-01-31	T100231	31	7720.05
34.2957	10.3447	2016.84	20161102T100152	2016	11	2	2016-11-02	T100152	149	7404.57
34.2962	10.1347	2019.74	20190928T100031	2019	9	28	2019-09-28	T100031	144	2078.68
34.2967	10.1766	2018.52	20180710T100029	2018	7	10	2018-07-10	T100029	87	3978.67
34.2973	10.2846	2015.63	20150820T100345	2015	8	20	2015-08-20	T100345	55	7455.51
34.2976	10.3498	2020.6	20200808T100029	2020	8	8	2020-08-08	T100029	51	7353.62
34.2977	10.171	2015.74	20150929T100358	2015	9	29	2015-09-29	T100358	91	3635.84
34.298	10.2259	2018.8	20181018T100029	2018	10	18	2018-10-18	T100029	21	6199.06
34.2987	10.129	2016.7	20160913T100022	2016	9	13	2016-09-13	T100022	54	1501.84
34.2989	10.3005	2020.85	20201106T100219	2020	11	6	2020-11-06	T100219	247	6860
34.2991	10.3758	2020.08	20200131T100139	2020	1	31	2020-01-31	T100139	28	8376.81
34.2996	10.1267	2019.74	20190928T100031	2019	9	28	2019-09-28	T100031	69	1267.81
34.2999	10.1932	2018.8	20181018T100029	2018	10	18	2018-10-18	T100029	54	4399.17
34.3003	10.3538	2018.91	20181127T100339	2018	11	27	2018-11-27	T100339	101	7222.47
34.3003	10.1579	2020.79	20201017T100029	2020	10	17	2020-10-17	T100029	68	2803.28
34.3008	10.1887	2018.77	20181008T100019	2018	10	8	2018-10-08	T100019	58	4118.59
34.3009	10.1795	2020.83	20201101T100151	2020	11	1	2020-11-01	T100151	10	3697.2
34.3011	10.1461	2019.74	20190928T100031	2019	9	28	2019-09-28	T100031	64	2214.96
34.3014	10.3881	2019.91	20191127T100341	2019	11	27	2019-11-27	T100341	37	8913.76
34.3026	10.3777	2018	20180101T100409	2018	1	1	2018-01-01	T100409	120	8181.86
34.3027	10.3798	2019.85	20191107T100221	2019	11	7	2019-11-07	T100221	31	8295.26
34.303	10.1634	2019.74	20190928T100031	2019	9	28	2019-09-28	T100031	24	2791.03
34.303	10.2966	2019.28	20190411T100031	2019	4	11	2019-04-11	T100031	34	6503.19
34.3032	10.1725	2017.8	20171018T100031	2017	10	18	2017-10-18	T100031	73	3168.93
34.3032	10.355	2020.08	20200131T100139	2020	1	31	2020-01-31	T100139	64	6974.48
34.3035	10.1625	2015.74	20150929T100358	2015	9	29	2015-09-29	T100358	46	2700.74
34.3041	10.2036	2017.63	20170819T100031	2017	8	19	2017-08-19	T100031	29	4503.41
34.3045	10.3018	2015.63	20150820T100345	2015	8	20	2015-08-20	T100345	55	6225.72
34.305	10.1262	2018.07	20180126T100301	2018	1	26	2018-01-26	T100301	83	852.193
34.3052	10.138	2015.74	20150929T100358	2015	9	29	2015-09-29	T100358	19	1455.44
34.3053	10.138	2015.74	20150929T100358	2015	9	29	2015-09-29	T100358	20	1447.54
34.3058	10.1753	2015.74	20150929T100358	2015	9	29	2015-09-29	T100358	40	3034.58
34.3061	10.39	2016.86	20161112T100242	2016	11	12	2016-11-12	T100242	50	8673.96
34.3064	10.1812	2018.6	20180809T100019	2018	8	9	2018-08-09	T100019	32	3239.77
34.3069	10.1812	2016.86	20161112T100242	2016	11	12	2016-11-12	T100242	150	3195.27
34.3073	10.8732	2020.9	20201126T100339	2020	11	26	2020-11-26	T100339	42	36678.1
34.3076	10.7237	2017.51	20170705T100029	2017	7	5	2017-07-05	T100029	43	28346.8
34.3085	10.1723	2017.64	20170824T100019	2017	8	24	2017-08-24	T100019	127	2644.13
34.3091	10.1359	2015.72	20150919T100358	2015	9	19	2015-09-19	T100358	30	989.041
34.3096	10.2351	2016.48	20160625T100032	2016	6	25	2016-06-25	T100032	19	5113.22
34.3102	10.2605	2020.85	20201106T100219	2020	11	6	2020-11-06	T100219	71	6167.95
34.3103	10.1146	2018.07	20180126T100301	2018	1	26	2018-01-26	T100301	83	763.985
34.3104	10.1262	2015.74	20150929T100358	2015	9	29	2015-09-29	T100358	19	436.405
34.3108	10.3706	2019.8	20191018T100031	2019	10	18	2019-10-18	T100031	45	7064.17
34.3116	10.3562	2019.21	20190317T100029	2019	3	17	2019-03-17	T100029	51	6212.22
34.3117	10.1915	2020.66	20200828T100029	2020	8	28	2020-08-28	T100029	166	3176.33
34.312	10.1684	2016.86	20161112T100242	2016	11	12	2016-11-12	T100242	112	2131.23
34.3123	10.2843	2016.81	20161023T100052	2016	10	23	2016-10-23	T100052	15	5912.53
34.3123	10.2579	2020.68	20200907T100029	2020	9	7	2020-09-07	T100029	122	5838.89
34.3125	11.1182	2020.9	20201126T100339	2020	11	26	2020-11-26	T100339	26	33898.6
34.3125	10.2141	2019.58	20190730T100031	2019	7	30	2019-07-30	T100031	11	4538.77
34.313	10.3496	2016.18	20160307T100012	2016	3	7	2016-03-07	T100012	28	5784.22
34.3139	10.9229	2020.83	20201101T100151	2020	11	1	2020-11-01	T100151	30	35093.2
34.314	10.1645	2017.6	20170809T100031	2017	8	9	2017-08-09	T100031	42	1767.73
34.3179	10.2625	2020.81	20201022T100051	2020	10	22	2020-10-22	T100051	104	5572.79
34.3186	10.361	2018.08	20180131T100229	2018	1	31	2018-01-31	T100229	63	5832.53
34.3186	10.3153	2018.8	20181018T100029	2018	10	18	2018-10-18	T100029	176	4544.19
34.3194	10.3167	2016.89	20161122T100322	2016	11	22	2016-11-22	T100322	18	4460.83
34.3202	10.3681	2020.08	20200131T100139	2020	1	31	2020-01-31	T100139	12	6140.11
34.3208	10.3251	2018.4	20180526T100031	2018	5	26	2018-05-26	T100031	36	4307.93
34.3209	10.3727	2017.08	20170131T100231	2017	1	31	2017-01-31	T100231	18	6384.99
34.321	10.3796	2018	20180101T100409	2018	1	1	2018-01-01	T100409	28	6862.66
34.3225	10.1659	2018.66	20180829T100019	2018	8	29	2018-08-29	T100019	89	1003.02
34.3226	10.1626	2020.64	20200823T100031	2020	8	23	2020-08-23	T100031	86	839.334
34.3245	10.2711	2016.81	20161023T100052	2016	10	23	2016-10-23	T100052	14	5305.86
34.3255	10.3546	2016.84	20161102T100152	2016	11	2	2016-11-02	T100152	93	4868.77
34.3265	10.3353	2016.18	20160307T100012	2016	3	7	2016-03-07	T100012	29	3882.94
34.327	11.4277	2020.9	20201126T100339	2020	11	26	2020-11-26	T100339	26	45788.3
34.3275	10.3508	2020.83	20201101T100151	2020	11	1	2020-11-01	T100151	108	4470.86
34.3279	10.357	2017.77	20171008T100031	2017	10	8	2017-10-08	T100031	25	4812.93
34.3285	10.3494	2015.63	20150820T100345	2015	8	20	2015-08-20	T100345	101	4311.5
34.3294	10.3056	2016.92	20161202T100402	2016	12	2	2016-12-02	T100402	29	3456.53
34.3295	10.3487	2015.63	20150820T100016	2015	8	20	2015-08-20	T100016	74	4185.95
34.3322	19.8203	2019.68	20190906T092031	2019	9	6	2019-09-06	T092031	22	207625
34.3337	10.3674	2020.08	20200131T100139	2020	1	31	2020-01-31	T100139	41	5123.85
34.3345	10.3721	2019.11	20190210T100141	2019	2	10	2019-02-10	T100141	31	5449.08
34.3353	16.7685	2017.52	20170711T093031	2017	7	11	2017-07-11	T093031	25	260269
34.3354	10.5943	2021.55	20210719T100031	2021	7	19	2021-07-19	T100031	47	21232.6
34.3358	10.1828	2018.8	20181018T100029	2018	10	18	2018-10-18	T100029	113	689.307
34.3361	10.3654	2017.77	20171008T100031	2017	10	8	2017-10-08	T100031	103	4828.91
34.3376	10.1882	2020.86	20201111T100241	2020	11	11	2020-11-11	T100241	19	960.819
34.3414	10.3232	2017.59	20170804T100029	2017	8	4	2017-08-04	T100029	11	2014.92
34.3466	10.4051	2020.08	20200131T100139	2020	1	31	2020-01-31	T100139	71	7851.9
34.3496	11.3494	2020.9	20201126T100339	2020	11	26	2020-11-26	T100339	276	40060
34.3499	10.2783	2021.55	20210719T100031	2021	7	19	2021-07-19	T100031	77	2929.38
34.3523	10.4971	2018.85	20181107T100219	2018	11	7	2018-11-07	T100219	36	13860
34.3552	10.7929	2020.9	20201126T100339	2020	11	26	2020-11-26	T100339	13	27689.2
34.3554	10.9471	2020.9	20201126T100339	2020	11	26	2020-11-26	T100339	67	30018
34.3566	10.3606	2019.74	20190928T100031	2019	9	28	2019-09-28	T100031	95	3637.58
34.3567	10.3957	2018.85	20181107T100219	2018	11	7	2018-11-07	T100219	21	6863.85
34.3578	11.0782	2020.9	20201126T100339	2020	11	26	2020-11-26	T100339	305	28390
34.359	10.3771	2019.11	20190210T100141	2019	2	10	2019-02-10	T100141	20	5141.39
34.3599	10.4292	2019.91	20191127T100341	2019	11	27	2019-11-27	T100341	55	8867.03
34.36	10.543	2017.51	20170705T100029	2017	7	5	2017-07-05	T100029	42	16656.8
34.3616	10.3709	2020.86	20201111T100241	2020	11	11	2020-11-11	T100241	46	4580.9
34.3619	17.816	2017.44	20170611T093041	2017	6	11	2017-06-11	T093041	13	320637
34.3649	10.3558	2016.73	20160923T100022	2016	9	23	2016-09-23	T100022	27	3204.93
34.3655	11.1604	2020.83	20201101T100151	2020	11	1	2020-11-01	T100151	28	29267.7
34.3721	10.6163	2019.8	20191018T100031	2019	10	18	2019-10-18	T100031	23	17730.1
34.3726	11.0815	2018.95	20181212T100401	2018	12	12	2018-12-12	T100401	31	26786.8
34.3734	10.946	2020.9	20201126T100339	2020	11	26	2020-11-26	T100339	31	28169
34.3747	10.6016	2019.85	20191107T100221	2019	11	7	2019-11-07	T100221	40	17089.3
34.3759	12.5979	2019.91	20191129T095249	2019	11	29	2019-11-29	T095249	31	123041
34.3764	10.8699	2017.71	20170918T100021	2017	9	18	2017-09-18	T100021	12	30927.9
34.3812	11.7361	2017.93	20171207T100401	2017	12	7	2017-12-07	T100401	39	55393.6
34.3826	10.3886	2016.86	20161112T100242	2016	11	12	2016-11-12	T100242	113	4938.04
34.3839	10.919	2020.9	20201126T100339	2020	11	26	2020-11-26	T100339	21	28036.6
34.3856	10.8967	2020.83	20201101T100151	2020	11	1	2020-11-01	T100151	25	28797.1
34.3872	10.6272	2017.51	20170705T100029	2017	7	5	2017-07-05	T100029	311	16506.7
34.391	10.6623	2017.51	20170705T100029	2017	7	5	2017-07-05	T100029	36	17537.7
34.3922	10.9913	2020.9	20201126T100339	2020	11	26	2020-11-26	T100339	41	25008.6
34.3935	10.7379	2019.99	20191227T100411	2019	12	27	2019-12-27	T100411	11	21139.2
34.3972	10.6496	2017.51	20170705T100029	2017	7	5	2017-07-05	T100029	72	16402.8
34.3987	10.668	2017.51	20170705T100029	2017	7	5	2017-07-05	T100029	58	17017.4
34.3998	10.3973	2018.8	20181018T100029	2018	10	18	2018-10-18	T100029	36	3555.16
34.4007	10.5816	2017.8	20171018T100031	2017	10	18	2017-10-18	T100031	35	13893.2
34.4066	11.0317	2017.51	20170705T100029	2017	7	5	2017-07-05	T100029	210	22907.2
34.4074	10.5383	2017.51	20170705T100029	2017	7	5	2017-07-05	T100029	24	12810.7
34.4104	10.6809	2017.51	20170705T100029	2017	7	5	2017-07-05	T100029	40	16468.8
34.4153	10.6378	2017.51	20170705T100029	2017	7	5	2017-07-05	T100029	28	14119.9
34.4154	11.2991	2018.99	20181227T100419	2018	12	27	2018-12-27	T100419	173	31420
34.418	10.783	2020.66	20200828T100029	2020	8	28	2020-08-28	T100029	93	22405.4
34.4193	10.5493	2018.85	20181107T100219	2018	11	7	2018-11-07	T100219	52	11681.4
34.4238	19.505	2018.72	20180921T092021	2018	9	21	2018-09-21	T092021	16	230280
34.4291	11.1285	2017.51	20170705T100029	2017	7	5	2017-07-05	T100029	68	21627.3
34.4307	10.7322	2020.66	20200828T100029	2020	8	28	2020-08-28	T100029	211	17870.3
34.434	11.0198	2015.74	20150929T100358	2015	9	29	2015-09-29	T100358	68	19992.3
34.4362	10.9686	2016.95	20161212T100412	2016	12	12	2016-12-12	T100412	22	20907.8
34.4379	10.9585	2016.95	20161212T100412	2016	12	12	2016-12-12	T100412	16	21074.5
34.441	19.2114	2019.8	20191021T092029	2019	10	21	2019-10-21	T092029	15	245611
34.4426	11.2662	2018.99	20181227T100419	2018	12	27	2018-12-27	T100419	86	27292.5
34.4441	33.1722	2018.9	20181125T083251	2018	11	25	2018-11-25	T083251	308	18656.8
34.447	10.6249	2019.85	20191107T100221	2019	11	7	2019-11-07	T100221	165	10441.3
34.4499	10.5849	2018.89	20181122T100321	2018	11	22	2018-11-22	T100321	91	8632.97
34.4501	10.8711	2020.9	20201126T100339	2020	11	26	2020-11-26	T100339	66	23981.8
34.4511	10.5576	2018.89	20181122T100321	2018	11	22	2018-11-22	T100321	170	8127.27
34.4529	10.9691	2019.84	20191102T100059	2019	11	2	2019-11-02	T100059	51	19166.5
34.4532	10.5361	2018.85	20181107T100219	2018	11	7	2018-11-07	T100219	22	7920.82
34.4551	10.8055	2020.83	20201101T100151	2020	11	1	2020-11-01	T100151	21	21783.9
34.4555	10.6279	2018.89	20181122T100321	2018	11	22	2018-11-22	T100321	68	9728.71
34.456	10.8356	2020.26	20200405T100021	2020	4	5	2020-04-05	T100021	301	23446
34.458	10.7828	2019.8	20191018T100031	2019	10	18	2019-10-18	T100031	42	19820.5
34.4624	10.9203	2017.19	20170312T100021	2017	3	12	2017-03-12	T100021	46	20419.5
34.4642	10.8369	2016.95	20161212T100412	2016	12	12	2016-12-12	T100412	124	22710.1
34.4678	10.8945	2020.83	20201101T100151	2020	11	1	2020-11-01	T100151	10	21189.1
34.4689	10.4877	2017.78	20171013T100009	2017	10	13	2017-10-13	T100009	19	4736.36
34.4691	12.501	2018.66	20180831T095031	2018	8	31	2018-08-31	T095031	25	111276
34.47	10.7664	2017.51	20170705T100029	2017	7	5	2017-07-05	T100029	37	17839.8
34.4707	10.8878	2020.86	20201111T100241	2020	11	11	2020-11-11	T100241	27	21236.3
34.473	10.6621	2021	20201231T100411	2020	12	31	2020-12-31	T100411	66	9944.99
34.4744	10.8444	2020.26	20200405T100021	2020	4	5	2020-04-05	T100021	24	22098.5
34.4749	17.8218	2017.74	20170929T093031	2017	9	29	2017-09-29	T093031	8	329172
34.4757	10.7798	2017.51	20170705T100029	2017	7	5	2017-07-05	T100029	46	18637.3
34.4776	10.5049	2016.86	20161112T100242	2016	11	12	2016-11-12	T100242	16	4435.6
34.4793	34.9684	2020.77	20201007T081759	2020	10	7	2020-10-07	T081759	187	66744.2
34.4848	10.9964	2016.86	20161112T100242	2016	11	12	2016-11-12	T100242	26	14968.1
34.4869	10.9613	2020.79	20201017T100029	2020	10	17	2020-10-17	T100029	21	16090.1
34.4872	10.9714	2019.91	20191127T100341	2019	11	27	2019-11-27	T100341	33	15619.7
34.4875	10.5727	2016.86	20161112T100242	2016	11	12	2016-11-12	T100242	121	4318.16
34.4908	33.2084	2018.9	20181125T083251	2018	11	25	2018-11-25	T083251	29	18237.1
34.4909	33.3274	2018.9	20181125T083251	2018	11	25	2018-11-25	T083251	52	24634.2
34.4924	10.6748	2020.79	20201017T100029	2020	10	17	2020-10-17	T100029	96	9488.55
34.4943	10.5224	2016.86	20161112T100242	2016	11	12	2016-11-12	T100242	15	3239.9
34.4945	11.7651	2020.85	20201106T100219	2020	11	6	2020-11-06	T100219	18	48757.7
34.4951	11.898	2020.87	20201113T095249	2020	11	13	2020-11-13	T095249	11	58943.5
34.496	10.5907	2016.86	20161112T100242	2016	11	12	2016-11-12	T100242	19	4177.07
34.4981	10.8472	2020.26	20200405T100021	2020	4	5	2020-04-05	T100021	9	20091
34.4985	10.6908	2015.74	20150929T100358	2015	9	29	2015-09-29	T100358	67	10267.8
34.4996	10.5012	2016.86	20161112T100242	2016	11	12	2016-11-12	T100242	21	2053.06
34.5036	10.8095	2019.91	20191127T100341	2019	11	27	2019-11-27	T100341	13	17670.5
34.5038	10.611	2016.86	20161112T100242	2016	11	12	2016-11-12	T100242	15	4281.52
34.5052	10.6824	2020.85	20201106T100219	2020	11	6	2020-11-06	T100219	34	9218.91
34.506	10.9714	2016.86	20161112T100242	2016	11	12	2016-11-12	T100242	88	13800.1
34.5079	10.9992	2016.95	20161212T100412	2016	12	12	2016-12-12	T100412	20	12477.1
34.5088	10.9318	2018.85	20181107T100219	2018	11	7	2018-11-07	T100219	26	15545
34.5104	10.8484	2020.26	20200405T100021	2020	4	5	2020-04-05	T100021	36	19107.8
34.5111	10.672	2016.86	20161112T100242	2016	11	12	2016-11-12	T100242	174	8063.61
34.5122	10.9555	2016.86	20161112T100242	2016	11	12	2016-11-12	T100242	41	14048.2
34.5129	10.7351	2016.86	20161112T100242	2016	11	12	2016-11-12	T100242	21	13266.6
34.5173	10.9719	2018.62	20180814T100031	2018	8	14	2018-08-14	T100031	26	12714.5
34.5205	10.6475	2016.86	20161112T100242	2016	11	12	2016-11-12	T100242	34	5610.56
34.5216	10.9741	2020.86	20201111T100241	2020	11	11	2020-11-11	T100241	55	12207.9
34.5218	11.3508	2015.74	20150929T100358	2015	9	29	2015-09-29	T100358	115	23100.8
34.5219	11.1892	2016.95	20161212T100412	2016	12	12	2016-12-12	T100412	16	16137.6
34.5229	10.9415	2016.86	20161112T100242	2016	11	12	2016-11-12	T100242	67	13741.1
34.5264	11.4892	2020.92	20201201T100401	2020	12	1	2020-12-01	T100401	56	28729.8
34.5269	10.5945	2017.74	20170928T100021	2017	9	28	2017-09-28	T100021	29	1326.59
34.5269	11.3103	2019.04	20190116T100349	2019	1	16	2019-01-16	T100349	28	21304
34.5278	10.8366	2016.86	20161112T100242	2016	11	12	2016-11-12	T100242	56	16931.1
34.5281	10.9952	2019.91	20191127T100341	2019	11	27	2019-11-27	T100341	20	10589.4
34.5286	11.1777	2016.95	20161212T100412	2016	12	12	2016-12-12	T100412	11	14888.1
34.5298	10.6265	2016.86	20161112T100242	2016	11	12	2016-11-12	T100242	20	3442.46
34.5311	11.0056	2019.91	20191127T100341	2019	11	27	2019-11-27	T100341	26	9870.54
34.5328	11.0148	2016.89	20161122T100322	2016	11	22	2016-11-22	T100322	16	9390.7
34.5328	10.8697	2018.62	20180814T100031	2018	8	14	2018-08-14	T100031	15	16380.5
34.5342	10.9041	2020.9	20201126T100339	2020	11	26	2020-11-26	T100339	25	14488.7
34.5354	11.0392	2016.89	20161122T100322	2016	11	22	2016-11-22	T100322	15	8604.04
34.5378	11.4031	2015.74	20150929T100358	2015	9	29	2015-09-29	T100358	35	23645.2
34.5384	11.0044	2020.85	20201106T100219	2020	11	6	2020-11-06	T100219	47	9186.38
34.5391	10.9666	2020	20200101T100319	2020	1	1	2020-01-01	T100319	50	11106.9
34.542	10.7125	2017.81	20171023T100039	2017	10	23	2017-10-23	T100039	72	10383.8
34.5439	12.1687	2019.91	20191129T095249	2019	11	29	2019-11-29	T095249	158	79677.4
34.5455	10.974	2018.85	20181107T100219	2018	11	7	2018-11-07	T100219	45	10132.8
34.5476	10.9691	2016.86	20161112T100242	2016	11	12	2016-11-12	T100242	25	10186.4
34.5504	11.4035	2020.92	20201201T100401	2020	12	1	2020-12-01	T100401	29	22397.1
34.553	10.9861	2018.67	20180903T100021	2018	9	3	2018-09-03	T100021	102	8766.94
34.5537	11.548	2019.76	20191005T095031	2019	10	5	2019-10-05	T095031	50	29612.9
34.5544	10.9847	2017.63	20170819T100031	2017	8	19	2017-08-19	T100031	45	8729.71
34.5547	10.9819	2020.64	20200823T100031	2020	8	23	2020-08-23	T100031	25	8887.45
34.5553	11.5791	2017.77	20171010T095019	2017	10	10	2017-10-10	T095019	125	31406.3
34.5563	10.6799	2016.86	20161112T100242	2016	11	12	2016-11-12	T100242	6	7237.01
34.5571	11.0375	2020.85	20201106T100219	2020	11	6	2020-11-06	T100219	41	6241.39
34.5574	11.7619	2017.95	20171214T095401	2017	12	14	2017-12-14	T095401	44	44666.2
34.5587	10.8777	2017.22	20170322T100021	2017	3	22	2017-03-22	T100021	45	13640.9
34.5603	11.0248	2015.74	20150929T100358	2015	9	29	2015-09-29	T100358	22	6204.97
34.5622	10.9968	2017.63	20170819T100031	2017	8	19	2017-08-19	T100031	59	7357.29
34.5634	10.995	2020.26	20200405T100021	2020	4	5	2020-04-05	T100021	18	7367.47
34.5659	12.1659	2019.91	20191129T095249	2019	11	29	2019-11-29	T095249	54	78731.1
34.5668	10.7441	2018	20180101T100409	2018	1	1	2018-01-01	T100409	61	8728.54
34.5673	31.9473	2016.71	20160916T083002	2016	9	16	2016-09-16	T083002	22	46522.2
34.569	11.6568	2018.76	20181005T095029	2018	10	5	2018-10-05	T095029	502	35849.4
34.5705	11.0409	2019.91	20191127T100341	2019	11	27	2019-11-27	T100341	177	4723.48
34.5735	11.0551	2018	20180101T100409	2018	1	1	2018-01-01	T100409	55	4378.59
34.5746	10.7436	2016.86	20161112T100242	2016	11	12	2016-11-12	T100242	63	7921.42
34.5746	31.9359	2016.71	20160916T083002	2016	9	16	2016-09-16	T083002	22	47103.2
34.5748	11.0893	2020.9	20201126T100339	2020	11	26	2020-11-26	T100339	17	5595.63
34.5767	10.7763	2018	20180101T100409	2018	1	1	2018-01-01	T100409	18	9221.08
34.5786	10.9067	2018.67	20180903T100021	2018	9	3	2018-09-03	T100021	50	10267.6
34.5803	10.7297	2016.86	20161112T100242	2016	11	12	2016-11-12	T100242	99	6805.18
34.5812	11.0462	2015.74	20150929T100358	2015	9	29	2015-09-29	T100358	39	3493.94
34.5818	11.4369	2020.83	20201101T100151	2020	11	1	2020-11-01	T100151	73	20931.1
34.5848	10.8726	2020.26	20200405T100021	2020	4	5	2020-04-05	T100021	48	11875.5
34.5892	11.2045	2020.9	20201126T100339	2020	11	26	2020-11-26	T100339	60	10608.4
34.5903	11.0078	2020	20200101T100319	2020	1	1	2020-01-01	T100319	39	4405.14
34.5907	11.2527	2020.85	20201106T100219	2020	11	6	2020-11-06	T100219	25	12865.4
34.5939	11.1068	2018.89	20181122T100321	2018	11	22	2018-11-22	T100321	265	5161.33
34.5953	11.9875	2019.91	20191129T095249	2019	11	29	2019-11-29	T095249	107	62098.4
34.5975	12.4711	2019.91	20191129T095249	2019	11	29	2019-11-29	T095249	112	100104
34.5976	10.8905	2017.22	20170322T100021	2017	3	22	2017-03-22	T100021	67	9705.79
34.598	11.3892	2018.91	20181127T100339	2018	11	27	2018-11-27	T100339	35	17103.2
34.5989	11.2269	2017.71	20170918T100021	2017	9	18	2017-09-18	T100021	41	10821.8
34.6001	11.5696	2018.75	20180930T095031	2018	9	30	2018-09-30	T095031	105	27403.9
34.6003	11.558	2018.75	20180930T095031	2018	9	30	2018-09-30	T095031	28	26579
34.6007	11.0047	2018.67	20180903T100021	2018	9	3	2018-09-03	T100021	48	3551.07
34.6007	11.0645	2019.74	20190928T100031	2019	9	28	2019-09-28	T100031	112	1950.03
34.6034	10.824	2017.22	20170322T100021	2017	3	22	2017-03-22	T100021	24	10383
34.6054	10.9182	2020.9	20201126T100339	2020	11	26	2020-11-26	T100339	36	7283.08
34.6069	11.1347	2019.74	20190928T100031	2019	9	28	2019-09-28	T100031	35	5726.3
34.6074	11.1874	2020.9	20201126T100339	2020	11	26	2020-11-26	T100339	77	8056.44
34.6075	11.0355	2018.95	20181212T100401	2018	12	12	2018-12-12	T100401	60	1293.43
34.6092	11.1128	2018.85	20181107T100219	2018	11	7	2018-11-07	T100219	25	4313.98
34.6103	10.7289	2020.86	20201111T100241	2020	11	11	2020-11-11	T100241	36	3760.76
34.6109	11.3628	2020.79	20201017T100029	2020	10	17	2020-10-17	T100029	59	14731.3
34.6127	11.2282	2018.85	20181107T100219	2018	11	7	2018-11-07	T100219	30	9602.92
34.6127	10.9058	2020.26	20200405T100021	2020	4	5	2020-04-05	T100021	92	7551.06
34.6127	10.8832	2017.51	20170705T100029	2017	7	5	2017-07-05	T100029	87	9244.86
34.6128	11.3014	2020.92	20201201T100401	2020	12	1	2020-12-01	T100401	9	12042.7
34.616	11.7628	2019.84	20191104T095201	2019	11	4	2019-11-04	T095201	32	41892.2
34.616	11.8459	2018.76	20181005T095029	2018	10	5	2018-10-05	T095029	23	49035.5
34.6214	12.5355	2019.91	20191129T095249	2019	11	29	2019-11-29	T095249	45	96911.3
34.6231	11.1383	2019.74	20190928T100031	2019	9	28	2019-09-28	T100031	66	4129.64
34.6232	11.1061	2019.74	20190928T100031	2019	9	28	2019-09-28	T100031	40	2669.32
34.625	11.3139	2016.86	20161112T100242	2016	11	12	2016-11-12	T100242	68	11362.9
34.6253	11.099	2017.78	20171013T100009	2017	10	13	2017-10-13	T100009	22	2138.95
34.626	10.9003	2017.78	20171013T100009	2017	10	13	2017-10-13	T100009	23	7157.08
34.6265	11.687	2019.84	20191104T095201	2019	11	4	2019-11-04	T095201	167	35040
34.6269	10.8734	2021.4	20210525T100029	2021	5	25	2021-05-25	T100029	47	9383.71
34.6279	10.8906	2017.22	20170322T100021	2017	3	22	2017-03-22	T100021	38	7876.36
34.6316	11.5237	2020.83	20201101T100151	2020	11	1	2020-11-01	T100151	126	21929.1
34.634	11.7927	2019.91	20191129T095249	2019	11	29	2019-11-29	T095249	61	43774.7
34.6342	10.7329	2018.8	20181018T100029	2018	10	18	2018-10-18	T100029	57	1783.71
34.6345	11.7511	2019.84	20191104T095201	2019	11	4	2019-11-04	T095201	28	40155.7
34.6357	12.4678	2019.91	20191129T095249	2019	11	29	2019-11-29	T095249	38	95938.4
34.6365	10.6916	2018.85	20181107T100219	2018	11	7	2018-11-07	T100219	68	344.382
34.6378	12.4423	2019.91	20191129T095249	2019	11	29	2019-11-29	T095249	241	96039.7
34.6381	11.9532	2018.76	20181005T095029	2018	10	5	2018-10-05	T095029	52	57820.5
34.6394	11.2453	2020.85	20201106T100219	2020	11	6	2020-11-06	T100219	24	7699.8
34.6399	11.7644	2015.74	20150929T100358	2015	9	29	2015-09-29	T100358	47	41108.3
34.6414	11.1468	2015.74	20150929T100358	2015	9	29	2015-09-29	T100358	101	2872.07
34.6453	11.2662	2016.86	20161112T100242	2016	11	12	2016-11-12	T100242	23	7565.65
34.6462	11.9551	2018.76	20181005T095029	2018	10	5	2018-10-05	T095029	58	57785.9
34.6484	11.2134	2016.86	20161112T100242	2016	11	12	2016-11-12	T100242	56	5531.14
34.6493	11.8263	2019.91	20191127T100341	2019	11	27	2019-11-27	T100341	18	46237.6
34.6505	10.9214	2018.36	20180511T100029	2018	5	11	2018-05-11	T100029	25	4457.48
34.6508	11.3445	2020.21	20200316T100021	2020	3	16	2020-03-16	T100021	70	10016.4
34.653	11.7826	2018.76	20181005T095029	2018	10	5	2018-10-05	T095029	33	42271.4
34.6538	11.4691	2017.77	20171008T100031	2017	10	8	2017-10-08	T100031	58	16544.2
34.6555	11.9638	2019.91	20191129T095249	2019	11	29	2019-11-29	T095249	110	58362.6
34.6561	11.7509	2015.74	20150929T100358	2015	9	29	2015-09-29	T100358	40	39384.2
34.6569	11.5587	2019.84	20191102T100059	2019	11	2	2019-11-02	T100059	26	23009.8
34.6582	11.9589	2018.76	20181005T095029	2018	10	5	2018-10-05	T095029	28	57858.8
34.6591	11.1407	2019.74	20190928T100031	2019	9	28	2019-09-28	T100031	12	920.202
34.6594	35.9192	2018.64	20180824T081601	2018	8	24	2018-08-24	T081601	64	3946.65
34.6615	11.3153	2018.77	20181008T100019	2018	10	8	2018-10-08	T100019	12	7984.07
34.6618	10.901	2017.77	20171008T100031	2017	10	8	2017-10-08	T100031	38	6334.46
34.6619	10.8905	2017.78	20171013T100009	2017	10	13	2017-10-13	T100009	26	7288.93
34.6634	11.7615	2019.91	20191127T100341	2019	11	27	2019-11-27	T100341	26	40098.8
34.6645	11.79	2015.74	20150929T100358	2015	9	29	2015-09-29	T100358	21	42590.1
34.6665	11.8085	2018.76	20181005T095029	2018	10	5	2018-10-05	T095029	44	44185.2
34.6672	10.8636	2017.78	20171013T100009	2017	10	13	2017-10-13	T100009	61	9805.25
34.6717	11.4535	2018.86	20181112T100241	2018	11	12	2018-11-12	T100241	17	14148.8
34.672	11.778	2018.76	20181005T095029	2018	10	5	2018-10-05	T095029	583	41326.3
34.672	10.8937	2020.66	20200828T100029	2020	8	28	2020-08-28	T100029	108	7194.09
34.6747	10.865	2020.26	20200405T100021	2020	4	5	2020-04-05	T100021	57	9821.95
34.6754	10.7752	2018.89	20181122T100321	2018	11	22	2018-11-22	T100321	45	2753.62
34.6756	12.4924	2019.91	20191129T095249	2019	11	29	2019-11-29	T095249	20	91277.1
34.6757	19.5901	2019.72	20190919T093031	2019	9	19	2019-09-19	T093031	22	251182
34.6771	11.209	2020.7	20200912T100031	2020	9	12	2020-09-12	T100031	15	2641.35
34.6775	10.9666	2016.95	20161212T100412	2016	12	12	2016-12-12	T100412	13	1998.36
34.6782	11.8029	2017.8	20171018T100031	2017	10	18	2017-10-18	T100031	31	43409.9
34.6783	11.2249	2018.67	20180903T100021	2018	9	3	2018-09-03	T100021	8	3043.62
34.6785	10.8956	2017.78	20171013T100009	2017	10	13	2017-10-13	T100009	55	7243.59
34.6791	11.9988	2019.91	20191129T095249	2019	11	29	2019-11-29	T095249	51	61075.1
34.6793	11.5596	2020.79	20201017T100029	2020	10	17	2020-10-17	T100029	23	21994.9
34.6794	35.9346	2018.64	20180824T081601	2018	8	24	2018-08-24	T081601	78	1888.02
34.6797	10.8861	2017.77	20171008T100031	2017	10	8	2017-10-08	T100031	51	8107.21
34.6798	11.6668	2020.2	20200313T095031	2020	3	13	2020-03-13	T095031	31	31245.9
34.6802	12.3014	2019.91	20191129T095249	2019	11	29	2019-11-29	T095249	14	88585
34.6803	11.9554	2019.91	20191129T095249	2019	11	29	2019-11-29	T095249	21	57120.6
34.6818	11.5759	2018.76	20181005T095029	2018	10	5	2018-10-05	T095029	183	23271.4
34.6835	11.74	2018.83	20181030T095121	2018	10	30	2018-10-30	T095121	44	37642.8
34.6836	12.4322	2019.91	20191129T095249	2019	11	29	2019-11-29	T095249	52	91176.2
34.6851	11.8233	2018.76	20181005T095029	2018	10	5	2018-10-05	T095029	61	45088.9
34.6859	10.8782	2017.78	20171013T100009	2017	10	13	2017-10-13	T100009	58	9023.75
34.6861	10.9987	2016.92	20161202T100402	2016	12	2	2016-12-02	T100402	18	1525.95
34.6873	12.7081	2019.91	20191129T095249	2019	11	29	2019-11-29	T095249	37	89769.4
34.6874	10.9188	2016.7	20160913T100022	2016	9	13	2016-09-13	T100022	32	5843.99
34.6877	12.4545	2019.91	20191129T095249	2019	11	29	2019-11-29	T095249	180	90403.6
34.6878	10.7636	2017.8	20171018T100031	2017	10	18	2017-10-18	T100031	49	1353.03
34.6882	11.2565	2016.73	20160923T100022	2016	9	23	2016-09-23	T100022	13	2767.27
34.6909	12.078	2019.91	20191129T095249	2019	11	29	2019-11-29	T095249	35	68105.4
34.692	11.0621	2019.74	20190928T100031	2019	9	28	2019-09-28	T100031	85	2213.57
34.6927	11.7606	2018.76	20181005T095029	2018	10	5	2018-10-05	T095029	448	39291.1
34.6929	10.8467	2020.86	20201111T100241	2020	11	11	2020-11-11	T100241	18	7344.9
34.6943	11.7619	2019.91	20191129T095249	2019	11	29	2019-11-29	T095249	20	39371.3
34.6944	11.5045	2019.84	20191102T100059	2019	11	2	2019-11-02	T100059	82	16698.8
34.6945	11.1631	2016.95	20161212T100412	2016	12	12	2016-12-12	T100412	41	1369.15
34.6959	10.7735	2017.74	20170928T100021	2017	9	28	2017-09-28	T100021	20	2025.86
34.6961	12.5144	2019.91	20191129T095249	2019	11	29	2019-11-29	T095249	115	88805.4
34.6964	10.929	2021.4	20210525T100029	2021	5	25	2021-05-25	T100029	38	5856.07
34.6965	10.8804	2017.22	20170322T100021	2017	3	22	2017-03-22	T100021	52	9352.66
34.6981	10.792	2017.78	20171013T100009	2017	10	13	2017-10-13	T100009	44	3032.6
34.699	11.7216	2018.83	20181030T095121	2018	10	30	2018-10-30	T095121	27	35654.1
34.6994	11.1799	2016.95	20161212T100412	2016	12	12	2016-12-12	T100412	59	968.516
34.6996	10.8193	2020.85	20201106T100219	2020	11	6	2020-11-06	T100219	44	4940.01
34.7021	10.8676	2020.86	20201111T100241	2020	11	11	2020-11-11	T100241	15	8530.28
34.7025	11.7505	2015.74	20150929T100358	2015	9	29	2015-09-29	T100358	87	38187.7
34.7034	10.8821	2017.8	20171018T100031	2017	10	18	2017-10-18	T100031	11	9613.63
34.7038	10.8673	2017.08	20170131T100231	2017	1	31	2017-01-31	T100231	13	8440.41
34.7056	11.6781	2018.76	20181005T095029	2018	10	5	2018-10-05	T095029	64	31594.1
34.7069	10.9112	2018.75	20181003T100021	2018	10	3	2018-10-03	T100021	24	7813.55
34.7077	10.8518	2020.7	20200912T100031	2020	9	12	2020-09-12	T100031	10	6955.51
34.7087	11.8513	2018.04	20180116T100341	2018	1	16	2018-01-16	T100341	20	47247.3
34.7119	12.1588	2019.91	20191127T100341	2019	11	27	2019-11-27	T100341	82	75268.9
34.7124	10.9537	2016.92	20161202T100402	2016	12	2	2016-12-02	T100402	30	5634.32
34.7126	11.0876	2020.86	20201111T100241	2020	11	11	2020-11-11	T100241	153	4328.33
34.7127	11.7199	2018.76	20181005T095029	2018	10	5	2018-10-05	T095029	26	35253.2
34.7142	11.9337	2015.74	20150929T100358	2015	9	29	2015-09-29	T100358	22	54688
34.7149	11.6229	2018.23	20180324T095031	2018	3	24	2018-03-24	T095031	121	26433.8
34.7152	12.0731	2015.74	20150929T100358	2015	9	29	2015-09-29	T100358	56	67406.5
34.7159	11.7464	2015.74	20150929T100358	2015	9	29	2015-09-29	T100358	42	37607.3
34.7162	10.8361	2018.89	20181122T100321	2018	11	22	2018-11-22	T100321	176	5273.35
34.7162	10.9272	2017.78	20171013T100009	2017	10	13	2017-10-13	T100009	18	7513.16
34.7168	10.9414	2018.86	20181112T100241	2018	11	12	2018-11-12	T100241	60	6680.58
34.7172	11.935	2019.91	20191129T095249	2019	11	29	2019-11-29	T095249	32	54782.6
34.7174	11.0212	2016.95	20161212T100412	2016	12	12	2016-12-12	T100412	25	5007.94
34.718	10.8733	2020.79	20201017T100029	2020	10	17	2020-10-17	T100029	16	7963.36
34.7218	11.7558	2019.91	20191129T095249	2019	11	29	2019-11-29	T095249	34	38386.3
34.7218	10.9069	2018.25	20180401T100019	2018	4	1	2018-04-01	T100019	21	9319
34.7224	12.5193	2019.91	20191129T095249	2019	11	29	2019-11-29	T095249	37	85858.1
34.7224	11.0937	2019.74	20190928T100031	2019	9	28	2019-09-28	T100031	131	4601.74
34.7233	11.589	2018.23	20180324T095031	2018	3	24	2018-03-24	T095031	97	23217.3
34.7245	11.0267	2020.7	20200912T100031	2020	9	12	2020-09-12	T100031	61	5795.6
34.7247	10.9413	2018.36	20180511T100029	2018	5	11	2018-05-11	T100029	75	7400.35
34.7254	12.0646	2015.74	20150929T100358	2015	9	29	2015-09-29	T100358	33	66564
34.7256	10.939	2020.26	20200405T100021	2020	4	5	2020-04-05	T100021	283	7592.08
34.7256	10.9326	2020.7	20200912T100031	2020	9	12	2020-09-12	T100031	40	7942.98
34.7259	10.878	2019.74	20190928T100031	2019	9	28	2019-09-28	T100031	14	7679.91
34.7266	11.7601	2019.84	20191104T095201	2019	11	4	2019-11-04	T095201	29	38725.7
34.7273	10.8907	2019.85	20191107T100221	2019	11	7	2019-11-07	T100221	43	8271.19
34.7287	10.8798	2016.84	20161102T100152	2016	11	2	2016-11-02	T100152	86	7595.26
34.7292	10.8779	2020.79	20201017T100029	2020	10	17	2020-10-17	T100029	26	7424.48
34.7295	10.8909	2018.97	20181222T100421	2018	12	22	2018-12-22	T100421	67	8075.82
34.7305	12.4682	2019.91	20191129T095249	2019	11	29	2019-11-29	T095249	32	85522.4
34.7322	11.775	2020.93	20201206T100409	2020	12	6	2020-12-06	T100409	24	40036.4
34.7359	12.5174	2019.91	20191129T095249	2019	11	29	2019-11-29	T095249	92	84383
34.7362	12.1797	2019.91	20191129T095249	2019	11	29	2019-11-29	T095249	68	77038.8
34.7363	10.9116	2017.78	20171013T100009	2017	10	13	2017-10-13	T100009	20	8458.04
34.7376	11.0836	2019.74	20190928T100031	2019	9	28	2019-09-28	T100031	88	6371.51
34.7376	11.8429	2019.91	20191129T095249	2019	11	29	2019-11-29	T095249	17	46209.3
34.739	11.8883	2016.86	20161112T100242	2016	11	12	2016-11-12	T100242	30	50357.3
34.7408	11.8775	2015.74	20150929T100358	2015	9	29	2015-09-29	T100358	56	49359.7
34.7415	10.9213	2018.63	20180819T100019	2018	8	19	2018-08-19	T100019	8	8469.27
34.744	12.0078	2015.74	20150929T100358	2015	9	29	2015-09-29	T100358	19	61275.6
34.7441	11.8819	2016.86	20161112T100242	2016	11	12	2016-11-12	T100242	28	49748.7
34.7449	10.9023	2020.79	20201017T100029	2020	10	17	2020-10-17	T100029	49	7195.51
34.7458	10.9131	2018.36	20180511T100029	2018	5	11	2018-05-11	T100029	66	7643.29
34.7466	12.5201	2019.91	20191129T095249	2019	11	29	2019-11-29	T095249	32	83178
34.7475	11.8625	2015.74	20150929T100358	2015	9	29	2015-09-29	T100358	51	47964
34.7484	10.91	2017.8	20171018T100031	2017	10	18	2017-10-18	T100031	14	7248.83
34.749	10.8965	2015.74	20150929T100358	2015	9	29	2015-09-29	T100358	36	6521.08
34.7494	11.9412	2015.74	20150929T100358	2015	9	29	2015-09-29	T100358	88	55166.4
34.7507	11.854	2015.74	20150929T100358	2015	9	29	2015-09-29	T100358	48	47182.6
34.7511	10.9121	2018.97	20181222T100421	2018	12	22	2018-12-22	T100421	43	7105.73
34.7511	11.845	2016.86	20161112T100242	2016	11	12	2016-11-12	T100242	120	46356
34.7521	10.9078	2020.86	20201111T100241	2020	11	11	2020-11-11	T100241	65	6788.54
34.7522	12.315	2019.91	20191129T095249	2019	11	29	2019-11-29	T095249	26	86348.8
34.7533	10.9119	2018.89	20181122T100321	2018	11	22	2018-11-22	T100321	50	6904.93
34.7537	10.924	2021.4	20210525T100029	2021	5	25	2021-05-25	T100029	18	7598
34.7546	11.0612	2016.45	20160615T100032	2016	6	15	2016-06-15	T100032	23	9127.45
34.7549	11.136	2016.95	20161212T100412	2016	12	12	2016-12-12	T100412	18	3348.32
34.7564	10.9481	2020.85	20201106T100219	2020	11	6	2020-11-06	T100219	62	9104.25
34.7564	10.948	2020.85	20201106T100219	2020	11	6	2020-11-06	T100219	63	9090.4
34.7585	11.8484	2015.74	20150929T100358	2015	9	29	2015-09-29	T100358	15	46659.2
34.759	10.9105	2017.77	20171008T100031	2017	10	8	2017-10-08	T100031	173	6327.8
34.7592	10.9424	2019.11	20190210T100141	2019	2	10	2019-02-10	T100141	19	8499.49
34.7598	10.9141	2016.95	20161212T100412	2016	12	12	2016-12-12	T100412	286	6478.72
34.7599	10.9117	2016.86	20161112T100242	2016	11	12	2016-11-12	T100242	30	6327.08
34.7607	10.9402	2021.31	20210425T100019	2021	4	25	2021-04-25	T100019	227	8238.5
34.7608	10.9259	2016.37	20160516T100032	2016	5	16	2016-05-16	T100032	44	7192.21
34.7619	10.9077	2015.74	20150929T100358	2015	9	29	2015-09-29	T100358	139	5915.47
34.7619	10.9202	2018.85	20181107T100219	2018	11	7	2018-11-07	T100219	18	6709.1
34.762	10.9059	2016.84	20161102T100152	2016	11	2	2016-11-02	T100152	113	5801.82
34.7625	10.9352	2017.78	20171013T100009	2017	10	13	2017-10-13	T100009	22	7745.91
34.7625	11.6044	2019.87	20191114T095251	2019	11	14	2019-11-14	T095251	19	24324.4
34.7638	10.9178	2016.84	20161102T100152	2016	11	2	2016-11-02	T100152	44	6413.38
34.7642	10.908	2020.79	20201017T100029	2020	10	17	2020-10-17	T100029	50	5743.13
34.7644	10.92	2018	20180101T100409	2018	1	1	2018-01-01	T100409	35	6519.84
34.7645	10.927	2020.7	20200912T100031	2020	9	12	2020-09-12	T100031	22	7007.27
34.7651	10.9178	2018.66	20180829T100019	2018	8	29	2018-08-29	T100019	121	6318.43
34.7652	11.1454	2017.66	20170829T100031	2017	8	29	2017-08-29	T100031	20	2527.31
34.7657	11.7316	2020.93	20201206T100409	2020	12	6	2020-12-06	T100409	50	35975.1
34.7661	10.935	2016.37	20160516T100032	2016	5	16	2016-05-16	T100032	23	7508.12
34.7666	11.9584	2019.91	20191129T095249	2019	11	29	2019-11-29	T095249	91	56740.2
34.768	11.1112	2016.92	20161202T100402	2016	12	2	2016-12-02	T100402	79	5656.42
34.7682	10.9156	2018.91	20181127T100339	2018	11	27	2018-11-27	T100339	14	5937.51
34.7687	10.9258	2018.95	20181212T100401	2018	12	12	2018-12-12	T100401	51	6646.1
34.7693	10.9086	2018.95	20181212T100401	2018	12	12	2018-12-12	T100401	25	5383.11
34.7707	10.9519	2020.7	20200912T100031	2020	9	12	2020-09-12	T100031	14	8626.49
34.7709	10.9272	2017.67	20170903T100019	2017	9	3	2017-09-03	T100019	33	6617.85
34.7722	10.9141	2018.95	20181212T100401	2018	12	12	2018-12-12	T100401	14	5550.4
34.7725	10.9332	2020.7	20200912T100031	2020	9	12	2020-09-12	T100031	26	7001.96
34.7731	10.9327	2015.74	20150929T100358	2015	9	29	2015-09-29	T100358	14	6933.76
34.7742	11.0938	2020.85	20201106T100219	2020	11	6	2020-11-06	T100219	52	7354.64
34.7744	11.1068	2016.84	20161102T100152	2016	11	2	2016-11-02	T100152	26	6198.46
34.7747	11.1032	2017.81	20171023T100039	2017	10	23	2017-10-23	T100039	10	6525.71
34.7751	11.1049	2015.74	20150929T100358	2015	9	29	2015-09-29	T100358	78	6388.8
34.7757	10.9445	2020.85	20201106T100219	2020	11	6	2020-11-06	T100219	96	7781.43
34.7784	10.9234	2018.97	20181222T100421	2018	12	22	2018-12-22	T100421	27	5899.35
34.7786	11.1014	2020.57	20200729T100029	2020	7	29	2020-07-29	T100029	17	6807.58
34.7801	11.1245	2016.84	20161102T100152	2016	11	2	2016-11-02	T100152	8	4917.47
34.7801	10.9326	2020.85	20201106T100219	2020	11	6	2020-11-06	T100219	38	6594.24
34.7805	11.8054	2020.96	20201216T100329	2020	12	16	2020-12-16	T100329	8	42797.7
34.781	10.9414	2021.31	20210425T100019	2021	4	25	2021-04-25	T100019	114	7306.24
34.7814	10.9287	2017.78	20171013T100009	2017	10	13	2017-10-13	T100009	20	6206.24
34.7818	10.9322	2018.25	20180401T100019	2018	4	1	2018-04-01	T100019	14	6486.74
34.7825	11.0853	2017.74	20170928T100021	2017	9	28	2017-09-28	T100021	26	8345.53
34.7826	10.9236	2016.86	20161112T100242	2016	11	12	2016-11-12	T100242	45	5719.11
34.7828	24.2499	2015.73	20150924T090726	2015	9	24	2015-09-24	T090726	162	11101.7
34.7832	10.9369	2018.8	20181018T100029	2018	10	18	2018-10-18	T100029	41	6839.65
34.7836	11.8496	2020.66	20200828T100029	2020	8	28	2020-08-28	T100029	29	46857.4
34.7837	11.6842	2020.94	20201211T100411	2020	12	11	2020-12-11	T100411	42	31758.8
34.7841	10.9293	2019.74	20190928T100031	2019	9	28	2019-09-28	T100031	27	6151.55
34.7846	10.8458	2020.57	20200729T100029	2020	7	29	2020-07-29	T100029	49	703.493
34.7848	10.9213	2020.85	20201106T100219	2020	11	6	2020-11-06	T100219	73	5437.4
34.7849	10.9304	2015.74	20150929T100358	2015	9	29	2015-09-29	T100358	41	6213.92
34.7862	11.9362	2015.74	20150929T100358	2015	9	29	2015-09-29	T100358	112	54779
34.7876	10.922	2017.8	20171018T100031	2017	10	18	2017-10-18	T100031	134	5389.55
34.7877	10.9255	2017.63	20170819T100031	2017	8	19	2017-08-19	T100031	23	5693.45
34.788	10.9932	2018.75	20181003T100021	2018	10	3	2018-10-03	T100021	72	11706.2
34.7881	11.8661	2020.66	20200828T100029	2020	8	28	2020-08-28	T100029	77	48393
34.7884	11.1477	2015.74	20150929T100358	2015	9	29	2015-09-29	T100358	47	3895.5
34.7893	11.6544	2019.87	20191114T095251	2019	11	14	2019-11-14	T095251	76	29111.8
34.7915	11.0319	2020.66	20200828T100029	2020	8	28	2020-08-28	T100029	38	13247.9
34.7924	11.6499	2017.83	20171030T095119	2017	10	30	2017-10-30	T095119	190	28750.5
34.7929	10.9356	2016.92	20161202T100402	2016	12	2	2016-12-02	T100402	21	6463.18
34.7931	10.9543	2016.62	20160814T100032	2016	8	14	2016-08-14	T100032	10	8145.77
34.7945	11.176	2015.74	20150929T100358	2015	9	29	2015-09-29	T100358	41	3821.41
34.7948	11.8473	2015.74	20150929T100358	2015	9	29	2015-09-29	T100358	26	46732.6
34.7949	10.8404	2016.84	20161102T100152	2016	11	2	2016-11-02	T100152	82	692.122
34.7954	12.0044	2019.91	20191129T095249	2019	11	29	2019-11-29	T095249	82	61078.4
34.7958	11.1155	2015.74	20150929T100358	2015	9	29	2015-09-29	T100358	66	6553.15
34.7959	11.1219	2020.57	20200729T100029	2020	7	29	2020-07-29	T100029	54	6109.19
34.7961	10.9322	2018.89	20181122T100321	2018	11	22	2018-11-22	T100321	70	6099.33
34.7961	11.1085	2020.57	20200729T100029	2020	7	29	2020-07-29	T100029	113	7088.72
34.7977	11.7938	2019.91	20191129T095249	2019	11	29	2019-11-29	T095249	82	41893
34.7978	11.8126	2015.74	20150929T100358	2015	9	29	2015-09-29	T100358	14	43610.2
34.798	11.099	2020.85	20201106T100219	2020	11	6	2020-11-06	T100219	42	7935.86
34.798	11.0991	2020.85	20201106T100219	2020	11	6	2020-11-06	T100219	41	7927.67
34.7991	12.2517	2019.91	20191129T095249	2019	11	29	2019-11-29	T095249	32	83427
34.7998	12.279	2019.91	20191129T095249	2019	11	29	2019-11-29	T095249	25	82455.8
34.8005	24.701	2019.14	20190220T091019	2019	2	20	2019-02-20	T091019	407	13912.9
34.8013	10.9572	2018.86	20181112T100241	2018	11	12	2018-11-12	T100241	8	8146.88
34.8023	11.1781	2016.84	20161102T100152	2016	11	2	2016-11-02	T100152	56	4243.71
34.8024	10.9377	2021.31	20210425T100019	2021	4	25	2021-04-25	T100019	14	6491.78
34.8025	10.965	2018.8	20181018T100029	2018	10	18	2018-10-18	T100029	16	8661.72
34.8052	11.6788	2017.83	20171030T095119	2017	10	30	2017-10-30	T095119	12	31575.4
34.8053	11.1474	2015.74	20150929T100358	2015	9	29	2015-09-29	T100358	144	5543.21
34.8076	11.0506	2018.59	20180804T100031	2018	8	4	2018-08-04	T100031	79	12327.8
34.8087	11.8937	2019.91	20191129T095249	2019	11	29	2019-11-29	T095249	192	51112.6
34.8115	11.1619	2016.86	20161112T100242	2016	11	12	2016-11-12	T100242	14	5825.54
34.8117	11.1421	2017.66	20170829T100031	2017	8	29	2017-08-29	T100031	58	6392.62
34.8146	11.1949	2017.66	20170829T100031	2017	8	29	2017-08-29	T100031	15	4125.51
34.8159	11.7486	2018.84	20181104T095159	2018	11	4	2018-11-04	T095159	17	38075.2
34.8161	11.1681	2018.62	20180814T100031	2018	8	14	2018-08-14	T100031	24	5876.14
34.8175	11.6444	2018.23	20180324T095031	2018	3	24	2018-03-24	T095031	339	28583.3
34.8181	11.2049	2019.74	20190928T100031	2019	9	28	2019-09-28	T100031	66	3713.86
34.8183	11.1227	2018.67	20180903T100021	2018	9	3	2018-09-03	T100021	35	7923.87
34.8193	12.2513	2019.91	20191129T095249	2019	11	29	2019-11-29	T095249	118	81309.3
34.8193	11.1425	2018.66	20180829T100019	2018	8	29	2018-08-29	T100019	19	7148.08
34.8195	10.9384	2019.74	20190928T100031	2019	9	28	2019-09-28	T100031	14	5589.44
34.8197	11.6866	2020.92	20201201T100401	2020	12	1	2020-12-01	T100401	28	32447.2
34.8204	11.7556	2020.12	20200212T095121	2020	2	12	2020-02-12	T095121	446	38759.8
34.821	11.174	2019.74	20190928T100031	2019	9	28	2019-09-28	T100031	42	5852.43
34.8223	11.1233	2015.72	20150919T100358	2015	9	19	2015-09-19	T100358	22	8262.81
34.8227	11.7505	2019.91	20191129T095249	2019	11	29	2019-11-29	T095249	127	38287.2
34.8231	11.7798	2016.04	20160114T095342	2016	1	14	2016-01-14	T095342	32	40973.4
34.8237	11.1441	2020.85	20201106T100219	2020	11	6	2020-11-06	T100219	40	7550.76
34.8238	11.1441	2020.85	20201106T100219	2020	11	6	2020-11-06	T100219	44	7560.26
34.8241	11.16	2019.74	20190928T100031	2019	9	28	2019-09-28	T100031	28	7016.51
34.8243	11.1539	2020.57	20200729T100029	2020	7	29	2020-07-29	T100029	34	7364.86
34.8249	11.6889	2017.83	20171030T095119	2017	10	30	2017-10-30	T095119	203	32659.2
34.8251	10.9181	2017.7	20170913T100019	2017	9	13	2017-09-13	T100019	24	3702.09
34.8253	10.9593	2018.86	20181112T100241	2018	11	12	2018-11-12	T100241	45	6806.25
34.8253	11.2147	2018.66	20180829T100019	2018	8	29	2018-08-29	T100019	36	2872.78
34.8257	11.7223	2019.87	20191114T095251	2019	11	14	2019-11-14	T095251	10	35719.9
34.8279	10.9584	2020.7	20200912T100031	2020	9	12	2020-09-12	T100031	56	6582.06
34.8282	11.1113	2020.6	20200808T100029	2020	8	8	2020-08-08	T100029	56	9421.06
34.8283	11.7564	2020.12	20200212T095121	2020	2	12	2020-02-12	T095121	234	38847.3
34.8283	11.7839	2020.12	20200212T095121	2020	2	12	2020-02-12	T095121	16	41356.1
34.8288	11.1293	2017.63	20170819T100031	2017	8	19	2017-08-19	T100031	44	8612.18
34.8309	11.2065	2015.74	20150929T100358	2015	9	29	2015-09-29	T100358	23	3750.46
34.8323	10.9306	2019.8	20191018T100031	2019	10	18	2019-10-18	T100031	12	4202.25
34.8333	11.7856	2016.04	20160114T095342	2016	1	14	2016-01-14	T095342	25	41529.1
34.8341	11.9073	2015.74	20150929T100358	2015	9	29	2015-09-29	T100358	14	52663.1
34.8345	11.8709	2019.91	20191129T095249	2019	11	29	2019-11-29	T095249	80	49338.2
34.8366	10.9642	2020.57	20200729T100029	2020	7	29	2020-07-29	T100029	318	6476.24
34.8371	11.6615	2018.76	20181005T095029	2018	10	5	2018-10-05	T095029	115	30220.3
34.8376	11.1673	2017.66	20170829T100031	2017	8	29	2017-08-29	T100031	122	7399.05
34.8384	11.2022	2019.36	20190511T100031	2019	5	11	2019-05-11	T100031	18	4414.84
34.8392	11.1407	2020.57	20200729T100029	2020	7	29	2020-07-29	T100029	92	9284.97
34.8401	11.9194	2019.91	20191129T095249	2019	11	29	2019-11-29	T095249	133	53789.5
34.8413	11.923	2019.87	20191114T095251	2019	11	14	2019-11-14	T095251	30	54124.3
34.8421	11.1546	2020.85	20201106T100219	2020	11	6	2020-11-06	T100219	104	8652.44
34.8436	11.2445	2015.74	20150929T100358	2015	9	29	2015-09-29	T100358	23	1809.73
34.8452	11.1879	2019.74	20190928T100031	2019	9	28	2019-09-28	T100031	61	5921.47
34.8463	11.152	2017.66	20170829T100031	2017	8	29	2017-08-29	T100031	208	9019.37
34.8489	11.9199	2015.74	20150929T100358	2015	9	29	2015-09-29	T100358	236	53891.7
34.85	11.211	2019.74	20190928T100031	2019	9	28	2019-09-28	T100031	25	4426.19
34.8502	11.2624	2016.86	20161112T100242	2016	11	12	2016-11-12	T100242	63	2613.87
34.8523	11.1253	2020.85	20201106T100219	2020	11	6	2020-11-06	T100219	222	11137.7
34.8545	11.8077	2018.89	20181122T100321	2018	11	22	2018-11-22	T100321	10	43701.8
34.8547	11.2281	2019.74	20190928T100031	2019	9	28	2019-09-28	T100031	112	3637.21
34.8556	11.1636	2017.66	20170829T100031	2017	8	29	2017-08-29	T100031	47	8426.38
34.8565	11.267	2018.67	20180903T100021	2018	9	3	2018-09-03	T100021	29	3412.35
34.8581	11.7533	2020.92	20201201T100401	2020	12	1	2020-12-01	T100401	25	38792.6
34.8596	11.1852	2020.57	20200729T100029	2020	7	29	2020-07-29	T100029	44	6978.69
34.8627	11.2632	2019.74	20190928T100031	2019	9	28	2019-09-28	T100031	49	3946.59
34.8648	10.9745	2019.91	20191127T100341	2019	11	27	2019-11-27	T100341	22	5563.54
34.8669	11.7616	2017.86	20171109T095209	2017	11	9	2017-11-09	T095209	28	39672.8
34.8674	11.258	2020.74	20200927T100029	2020	9	27	2020-09-27	T100029	36	4371.45
34.8686	11.7332	2021	20201231T100411	2020	12	31	2020-12-31	T100411	22	37123.1
34.8687	30.1471	2019.74	20190929T083729	2019	9	29	2019-09-29	T083729	10	143865
34.869	10.9549	2020.7	20200912T100031	2020	9	12	2020-09-12	T100031	17	3762.93
34.8691	12.4052	2019.91	20191129T095249	2019	11	29	2019-11-29	T095249	162	71585.3
34.8691	18.157	2020.86	20201112T093241	2020	11	12	2020-11-12	T093241	18	338610
34.8695	11.7489	2018.98	20181224T095419	2018	12	24	2018-12-24	T095419	23	38558.8
34.87	10.9774	2020.86	20201111T100241	2020	11	11	2020-11-11	T100241	23	5585.67
34.8702	11.8033	2019.91	20191129T095249	2019	11	29	2019-11-29	T095249	22	43496.3
34.8703	11.2193	2017.81	20171023T100039	2017	10	23	2017-10-23	T100039	30	5516.32
34.8707	10.9743	2018.26	20180406T100031	2018	4	6	2018-04-06	T100031	21	5292.25
34.871	10.9399	2020.79	20201017T100029	2020	10	17	2020-10-17	T100029	36	2495.08
34.8714	10.9729	2016.95	20161212T100412	2016	12	12	2016-12-12	T100412	22	5149.27
34.8724	10.9713	2020.79	20201017T100029	2020	10	17	2020-10-17	T100029	61	4975.11
34.8726	11.0428	2018.59	20180804T100031	2018	8	4	2018-08-04	T100031	10	11362.2
34.8733	11.2579	2015.74	20150929T100358	2015	9	29	2015-09-29	T100358	56	5015.45
34.8739	10.9662	2017.71	20170918T100021	2017	9	18	2017-09-18	T100021	16	4477.03
34.875	11.705	2019.87	20191114T095251	2019	11	14	2019-11-14	T095251	23	34700
34.8753	10.9596	2019.85	20191107T100221	2019	11	7	2019-11-07	T100221	54	3856.03
34.8761	10.97	2019.74	20190928T100031	2019	9	28	2019-09-28	T100031	51	4746.28
34.8768	11.1573	2019.84	20191102T100059	2019	11	2	2019-11-02	T100059	105	10162.7
34.8776	10.9924	2020.9	20201126T100339	2020	11	26	2020-11-26	T100339	66	6721.24
34.8782	10.9777	2018.26	20180406T100031	2018	4	6	2018-04-06	T100031	25	5384.22
34.8798	10.9874	2016.95	20161212T100412	2016	12	12	2016-12-12	T100412	104	6230.03
34.8814	11.1939	2015.74	20150929T100358	2015	9	29	2015-09-29	T100358	11	7911.22
34.8815	11.1773	2019.74	20190928T100031	2019	9	28	2019-09-28	T100031	19	9007.74
34.8829	12.0514	2015.74	20150929T100358	2015	9	29	2015-09-29	T100358	20	66188
34.8838	11.2055	2017.66	20170829T100031	2017	8	29	2017-08-29	T100031	25	7465.07
34.8855	11.7254	2018.86	20181109T095221	2018	11	9	2018-11-09	T095221	21	36753.6
34.8859	10.9858	2016.7	20160913T100022	2016	9	13	2016-09-13	T100022	49	5975.06
34.889	10.9885	2018.89	20181122T100321	2018	11	22	2018-11-22	T100321	29	6158.64
34.8912	11.1334	2020.85	20201106T100219	2020	11	6	2020-11-06	T100219	87	12870.5
34.8927	11.9718	2015.74	20150929T100358	2015	9	29	2015-09-29	T100358	190	59099.2
34.8941	10.9863	2020.75	20201002T100031	2020	10	2	2020-10-02	T100031	12	5875.47
34.8951	11.2634	2015.74	20150929T100358	2015	9	29	2015-09-29	T100358	67	7476.16
34.8953	11.2417	2019.56	20190725T100039	2019	7	25	2019-07-25	T100039	29	7478.06
34.8957	11.0481	2017.74	20170928T100021	2017	9	28	2017-09-28	T100021	48	11435.8
34.8966	11.9495	2020.66	20200828T100029	2020	8	28	2020-08-28	T100029	23	57147.1
34.8974	24.8105	2017.09	20170202T090201	2017	2	2	2017-02-02	T090201	57	3316.8
34.904	10.9868	2019.74	20190928T100031	2019	9	28	2019-09-28	T100031	152	5781.22
34.9042	11.2194	2019.74	20190928T100031	2019	9	28	2019-09-28	T100031	104	8920.33
34.9049	10.9568	2017.67	20170903T100019	2017	9	3	2017-09-03	T100019	13	3043.82
34.9087	11.172	2020.66	20200828T100029	2020	8	28	2020-08-28	T100029	114	11515.8
34.9088	12.1629	2015.74	20150929T100358	2015	9	29	2015-09-29	T100358	83	75080
34.9105	11.6545	2016.86	20161112T100242	2016	11	12	2016-11-12	T100242	23	31236.3
34.9113	17.3996	2019.8	20191019T093041	2019	10	19	2019-10-19	T093041	27	277052
34.9116	11.1824	2019.74	20190928T100031	2019	9	28	2019-09-28	T100031	70	11204.9
34.9118	11.1418	2020.85	20201106T100219	2020	11	6	2020-11-06	T100219	18	13669.5
34.9142	11.2181	2019.74	20190928T100031	2019	9	28	2019-09-28	T100031	38	10005.8
34.9143	11.0068	2016.95	20161212T100412	2016	12	12	2016-12-12	T100412	28	7610.67
34.9152	11.2849	2017.81	20171023T100039	2017	10	23	2017-10-23	T100039	121	9682.63
34.9153	10.9954	2018.62	20180814T100031	2018	8	14	2018-08-14	T100031	30	6570.28
34.9166	11.723	2019.87	20191114T095251	2019	11	14	2019-11-14	T095251	20	37398.8
34.9169	11.031	2020.75	20201002T100031	2020	10	2	2020-10-02	T100031	15	9829.03
34.9183	10.9943	2018.78	20181013T100021	2018	10	13	2018-10-13	T100021	79	6474.53
34.9208	11.7622	2018.86	20181109T095221	2018	11	9	2018-11-09	T095221	15	40962.5
34.9212	11.0265	2016.84	20161102T100152	2016	11	2	2016-11-02	T100152	50	9412.97
34.9215	12.1092	2020.87	20201113T095249	2020	11	13	2020-11-13	T095249	58	71989.7
34.9218	11.7412	2016.89	20161122T100322	2016	11	22	2016-11-22	T100322	46	39155.7
34.9231	11.0166	2017.64	20170824T100019	2017	8	24	2017-08-24	T100019	35	8509.67
34.9234	11.2681	2017.81	20171023T100039	2017	10	23	2017-10-23	T100039	42	10652.4
34.9239	11.0286	2018.89	20181122T100321	2018	11	22	2018-11-22	T100321	95	9608.77
34.9249	10.9935	2015.74	20150929T100358	2015	9	29	2015-09-29	T100358	77	6400.01
34.9255	10.9951	2020.85	20201106T100219	2020	11	6	2020-11-06	T100219	30	6546.57
34.9273	11.7398	2019.87	20191114T095251	2019	11	14	2019-11-14	T095251	15	39215.5
34.9277	10.9938	2016.92	20161202T100402	2016	12	2	2016-12-02	T100402	58	6430.78
34.9294	11.0092	2019.56	20190725T100039	2019	7	25	2019-07-25	T100039	44	7841.94
34.9305	11.0264	2017.74	20170928T100021	2017	9	28	2017-09-28	T100021	39	8968.02
34.9319	10.9872	2020.63	20200818T100029	2020	8	18	2020-08-18	T100029	37	5829.67
34.9323	11.0271	2019.74	20190928T100031	2019	9	28	2019-09-28	T100031	49	8829.99
34.9338	11.0267	2018.97	20181222T100421	2018	12	22	2018-12-22	T100421	120	8671.08
34.9341	10.9835	2018.62	20180814T100031	2018	8	14	2018-08-14	T100031	63	5490.37
34.9366	11.9143	2016.86	20161112T100242	2016	11	12	2016-11-12	T100242	64	54846.9
34.9373	10.9431	2018.77	20181008T100019	2018	10	8	2018-10-08	T100019	30	1804.12
34.9374	10.9825	2015.74	20150929T100358	2015	9	29	2015-09-29	T100358	45	5329.01
34.9376	11.2072	2020.66	20200828T100029	2020	8	28	2020-08-28	T100029	46	12785.3
34.9393	11.0288	2018.66	20180829T100019	2018	8	29	2018-08-29	T100019	51	8252.13
34.9394	11.0291	2018.77	20181008T100019	2018	10	8	2018-10-08	T100019	48	8249.88
34.9395	10.9853	2015.66	20150830T100054	2015	8	30	2015-08-30	T100054	30	5523.86
34.9395	11.1215	2018.62	20180814T100031	2018	8	14	2018-08-14	T100031	127	13808.1
34.9406	26.9339	2019.13	20190217T090029	2019	2	17	2019-02-17	T090029	36	44734.2
34.9408	10.9338	2018.77	20181008T100019	2018	10	8	2018-10-08	T100019	54	907.894
34.9422	11.0271	2018.62	20180814T100031	2018	8	14	2018-08-14	T100031	114	7893.85
34.9437	11.0117	2019.91	20191127T100341	2019	11	27	2019-11-27	T100341	30	7013.85
34.9439	11.2339	2017.8	20171018T100031	2017	10	18	2017-10-18	T100031	44	12918.6
34.9446	11.0293	2015.74	20150929T100358	2015	9	29	2015-09-29	T100358	53	7774.65
34.9449	11.0076	2018.62	20180814T100031	2018	8	14	2018-08-14	T100031	56	6708.99
34.9449	10.9885	2019.74	20190928T100031	2019	9	28	2019-09-28	T100031	281	5564.49
34.946	11.2509	2017.81	20171023T100039	2017	10	23	2017-10-23	T100039	43	13053.2
34.9475	11.0381	2018.89	20181122T100321	2018	11	22	2018-11-22	T100321	29	7933.64
34.9497	25.5146	2017.81	20171025T090029	2017	10	25	2017-10-25	T090029	16	3850.02
34.9517	11.0221	2016.89	20161122T100322	2016	11	22	2016-11-22	T100322	8	6755.17
34.9524	11.2328	2017.66	20170829T100031	2017	8	29	2017-08-29	T100031	52	13872.2
34.9528	11.0521	2015.63	20150820T100016	2015	8	20	2015-08-20	T100016	15	8310.48
34.9531	12.0924	2015.74	20150929T100358	2015	9	29	2015-09-29	T100358	20	71114.1
34.9547	11.0223	2017.78	20171013T100009	2017	10	13	2017-10-13	T100009	30	6479.29
34.9549	11.0388	2015.74	20150929T100358	2015	9	29	2015-09-29	T100358	23	7324.55
34.9571	11.0379	2015.66	20150830T100054	2015	8	30	2015-08-30	T100054	36	7088.41
34.9575	11.0961	2015.74	20150929T100358	2015	9	29	2015-09-29	T100358	29	10753.6
34.9642	11.0664	2021.31	20210425T100019	2021	4	25	2021-04-25	T100019	35	8270.33
34.9643	10.9312	2019.64	20190824T100029	2019	8	24	2019-08-24	T100029	30	117.501
34.9644	11.2071	2021.31	20210425T100019	2021	4	25	2021-04-25	T100019	45	15634
34.9644	11.0658	2021.31	20210425T100019	2021	4	25	2021-04-25	T100019	27	8215.79
34.9647	11.2072	2021.31	20210425T100019	2021	4	25	2021-04-25	T100019	45	15660.8
34.9659	11.0209	2020.7	20200912T100031	2020	9	12	2020-09-12	T100031	25	5365.7
34.9661	11.0595	2019.85	20191107T100221	2019	11	7	2019-11-07	T100221	20	7685.25
34.9693	11.0797	2020.57	20200729T100029	2020	7	29	2020-07-29	T100029	296	8761.64
34.9704	11.0041	2015.74	20150929T100358	2015	9	29	2015-09-29	T100358	106	4124.78
34.9709	11.2109	2017.8	20171018T100031	2017	10	18	2017-10-18	T100031	30	16246.5
34.9725	11.1203	2020.79	20201017T100029	2020	10	17	2020-10-17	T100029	64	11705.4
34.9725	11.2534	2018.85	20181107T100219	2018	11	7	2018-11-07	T100219	74	15995.3
34.9733	11.7582	2018.86	20181109T095221	2018	11	9	2018-11-09	T095221	21	42612.5
34.9736	11.0144	2019.74	20190928T100031	2019	9	28	2019-09-28	T100031	26	4327.86
34.9763	11.234	2019.8	20191018T100031	2019	10	18	2019-10-18	T100031	59	16490.2
34.9767	10.9942	2018.77	20181008T100019	2018	10	8	2018-10-08	T100019	19	3065.38
34.9775	11.2324	2015.74	20150929T100358	2015	9	29	2015-09-29	T100358	116	16636.2
34.9779	11.0298	2015.74	20150929T100358	2015	9	29	2015-09-29	T100358	192	4877.78
34.9828	12.0943	2019.74	20190928T100031	2019	9	28	2019-09-28	T100031	70	70943.9
34.9836	13.423	2017.58	20170801T095029	2017	8	1	2017-08-01	T095029	19	91717.7
34.9836	11.2236	2019.74	20190928T100031	2019	9	28	2019-09-28	T100031	260	17412.4
34.9837	11.1214	2020.75	20201002T100031	2020	10	2	2020-10-02	T100031	27	11217.1
34.9851	11.2244	2019.58	20190730T100031	2019	7	30	2019-07-30	T100031	59	17563.1
34.9865	11.2026	2019.56	20190725T100039	2019	7	25	2019-07-25	T100039	68	17819.9
34.9887	11.0723	2018.67	20180903T100021	2018	9	3	2018-09-03	T100021	17	6984.6
34.9907	11.9154	2019.56	20190725T100039	2019	7	25	2019-07-25	T100039	26	56673.2
34.991	11.2376	2015.74	20150929T100358	2015	9	29	2015-09-29	T100358	24	18089.3
34.9922	11.2074	2017.66	20170829T100031	2017	8	29	2017-08-29	T100031	29	18044.3
34.9932	11.0768	2015.66	20150830T100054	2015	8	30	2015-08-30	T100054	468	7114.89
34.9932	11.0773	2016.86	20161112T100242	2016	11	12	2016-11-12	T100242	120	7158
34.9966	11.2319	2019.84	20191102T100059	2019	11	2	2019-11-02	T100059	22	18751.7
34.9986	11.0399	2020.7	20200912T100031	2020	9	12	2020-09-12	T100031	63	3894.73
34.9991	11.0845	2019.74	20190928T100031	2019	9	28	2019-09-28	T100031	664	7445.14
34.9996	11.1953	2020.85	20201106T100219	2020	11	6	2020-11-06	T100219	30	16753.8
35.0019	11.0788	2020.81	20201022T100051	2020	10	22	2020-10-22	T100051	38	6835.45
35.0026	11.1646	2015.72	20150919T100358	2015	9	19	2015-09-19	T100358	60	13966.1
35.0035	11.2431	2015.74	20150929T100358	2015	9	29	2015-09-29	T100358	23	19448.2
35.0047	11.0905	2016.92	20161202T100402	2016	12	2	2016-12-02	T100402	105	7638.41
35.0048	11.2278	2016.86	20161112T100242	2016	11	12	2016-11-12	T100242	31	19496.1
35.0057	11.1476	2016.89	20161122T100322	2016	11	22	2016-11-22	T100322	28	12384.7
35.0091	11.2274	2018.62	20180814T100031	2018	8	14	2018-08-14	T100031	35	19368.1
35.0099	11.1177	2015.66	20150830T100054	2015	8	30	2015-08-30	T100054	75	9649.55
35.0101	11.0831	2020.57	20200729T100029	2020	7	29	2020-07-29	T100029	137	6768.85
35.0106	11.0988	2015.74	20150929T100358	2015	9	29	2015-09-29	T100358	26	8024.3
35.012	11.2345	2018.78	20181013T100021	2018	10	13	2018-10-13	T100021	97	19958.5
35.012	11.1202	2016.86	20161112T100242	2016	11	12	2016-11-12	T100242	27	9791.23
35.0124	11.2034	2017.71	20170918T100021	2017	9	18	2017-09-18	T100021	15	17151.6
35.014	11.1508	2020.92	20201201T100401	2020	12	1	2020-12-01	T100401	65	12414
35.0143	11.2055	2020.92	20201201T100401	2020	12	1	2020-12-01	T100401	48	17302.9
35.0155	11.1714	2020.85	20201106T100219	2020	11	6	2020-11-06	T100219	43	14215.4
35.0163	11.1156	2018.26	20180406T100031	2018	4	6	2018-04-06	T100031	103	9249.75
35.0164	11.1079	2020.9	20201126T100339	2020	11	26	2020-11-26	T100339	51	8570.85
35.0193	11.1128	2018.89	20181122T100321	2018	11	22	2018-11-22	T100321	42	8906.69
35.0195	11.1335	2018	20180101T100409	2018	1	1	2018-01-01	T100409	106	10738.7
35.02	11.1971	2015.74	20150929T100358	2015	9	29	2015-09-29	T100358	213	16454
35.0203	11.0676	2019.56	20190725T100039	2019	7	25	2019-07-25	T100039	23	4990.18
35.0206	11.1425	2016.92	20161202T100402	2016	12	2	2016-12-02	T100402	184	11521.1
35.0214	11.0512	2019.74	20190928T100031	2019	9	28	2019-09-28	T100031	74	3606.11
35.0222	11.2038	2016.86	20161112T100242	2016	11	12	2016-11-12	T100242	31	17022
35.0222	11.1472	2018.89	20181122T100321	2018	11	22	2018-11-22	T100321	85	11909.8
35.0224	11.1549	2018.89	20181122T100321	2018	11	22	2018-11-22	T100321	26	12604.3
35.0232	11.2097	2018.91	20181127T100339	2018	11	27	2018-11-27	T100339	14	17532.5
35.0236	11.6196	2018.84	20181104T095159	2018	11	4	2018-11-04	T095159	48	34815.3
35.0238	11.8328	2018.86	20181109T095221	2018	11	9	2018-11-09	T095221	13	51159.9
35.0251	11.0489	2016.86	20161112T100242	2016	11	12	2016-11-12	T100242	24	3229.79
35.0265	11.0554	2015.66	20150830T100054	2015	8	30	2015-08-30	T100054	16	3691.17
35.0271	11.1166	2016.95	20161212T100412	2016	12	12	2016-12-12	T100412	37	9067.37
35.0276	11.1383	2020.85	20201106T100219	2020	11	6	2020-11-06	T100219	56	11015.3
35.028	11.099	2015.66	20150830T100054	2015	8	30	2015-08-30	T100054	79	7464.32
35.0291	11.2105	2018.78	20181013T100021	2018	10	13	2018-10-13	T100021	98	17514.1
35.0304	11.0866	2015.74	20150929T100358	2015	9	29	2015-09-29	T100358	29	6310.69
35.0326	11.221	2018.89	20181122T100321	2018	11	22	2018-11-22	T100321	113	18405.8
35.033	11.1136	2018.89	20181122T100321	2018	11	22	2018-11-22	T100321	57	8704.53
35.0341	11.1114	2020.57	20200729T100029	2020	7	29	2020-07-29	T100029	166	8485.75
35.0348	11.1888	2018.78	20181013T100021	2018	10	13	2018-10-13	T100021	30	15460.8
35.0351	11.148	2015.74	20150929T100358	2015	9	29	2015-09-29	T100358	24	11777.6
35.0368	11.24	2019.56	20190725T100039	2019	7	25	2019-07-25	T100039	21	20051
35.0385	11.1331	2020.85	20201106T100219	2020	11	6	2020-11-06	T100219	34	10370.7
35.0401	11.1113	2020.08	20200131T100139	2020	1	31	2020-01-31	T100139	49	8380.19
35.0404	11.2331	2015.74	20150929T100358	2015	9	29	2015-09-29	T100358	10	19372.2
35.0404	11.2477	2019.91	20191127T100341	2019	11	27	2019-11-27	T100341	35	20391.2
35.0407	11.2677	2019.91	20191127T100341	2019	11	27	2019-11-27	T100341	46	21741.8
35.0414	11.1353	2016.89	20161122T100322	2016	11	22	2016-11-22	T100322	8	10525.4
35.0418	11.2089	2018.26	20180406T100031	2018	4	6	2018-04-06	T100031	25	17167
35.0418	11.0925	2018.78	20181013T100021	2018	10	13	2018-10-13	T100021	45	6654.64
35.0429	11.1537	2018.91	20181127T100339	2018	11	27	2018-11-27	T100339	16	12160.3
35.0431	11.1481	2018.89	20181122T100321	2018	11	22	2018-11-22	T100321	87	11658.9
35.0444	11.0969	2020.57	20200729T100029	2020	7	29	2020-07-29	T100029	35	7016.97
35.0447	11.0923	2018.67	20180903T100021	2018	9	3	2018-09-03	T100021	20	6588.95
35.0447	11.1198	2019.8	20191018T100031	2019	10	18	2019-10-18	T100031	15	9073.36
35.0449	11.0876	2015.74	20150929T100358	2015	9	29	2015-09-29	T100358	17	6163.96
35.045	11.1276	2018.89	20181122T100321	2018	11	22	2018-11-22	T100321	67	9778.58
35.0454	11.1699	2018.89	20181122T100321	2018	11	22	2018-11-22	T100321	40	13586.6
35.0467	11.2174	2018.77	20181008T100019	2018	10	8	2018-10-08	T100019	50	17853.7
35.0479	18.1804	2020.54	20200715T093041	2020	7	15	2020-07-15	T093041	14	328824
35.0486	11.2262	2020.57	20200729T100029	2020	7	29	2020-07-29	T100029	37	18354.2
35.0488	11.1825	2015.74	20150929T100358	2015	9	29	2015-09-29	T100358	24	14670.9
35.0498	11.2384	2018.78	20181013T100021	2018	10	13	2018-10-13	T100021	55	19064.8
35.0516	11.133	2015.74	20150929T100358	2015	9	29	2015-09-29	T100358	47	10153.1
35.0518	11.2546	2016.81	20161023T100052	2016	10	23	2016-10-23	T100052	36	20037.5
35.0524	11.1862	2020.81	20201022T100051	2020	10	22	2020-10-22	T100051	72	14949.1
35.0534	11.1605	2020.08	20200131T100139	2020	1	31	2020-01-31	T100139	64	12615.5
35.0539	11.1288	2020.81	20201022T100051	2020	10	22	2020-10-22	T100051	68	9743.03
35.0559	11.2319	2016.86	20161112T100242	2016	11	12	2016-11-12	T100242	52	18171.7
35.0585	11.0898	2019.74	20190928T100031	2019	9	28	2019-09-28	T100031	85	6149.5
35.0586	11.1822	2018.91	20181127T100339	2018	11	27	2018-11-27	T100339	18	14486.1
35.0593	11.136	2019.85	20191107T100221	2019	11	7	2019-11-07	T100221	23	10308.9
35.0602	11.0332	2015.66	20150830T100054	2015	8	30	2015-08-30	T100054	19	1007.97
35.0615	11.1086	2019.74	20190928T100031	2019	9	28	2019-09-28	T100031	42	7800.68
35.0617	11.1215	2016.89	20161122T100322	2016	11	22	2016-11-22	T100322	14	8956.53
35.0635	11.3919	2019.91	20191127T100341	2019	11	27	2019-11-27	T100341	71	27108.8
35.0645	11.1725	2016.81	20161023T100052	2016	10	23	2016-10-23	T100052	29	13521.4
35.0665	11.2139	2018.78	20181013T100021	2018	10	13	2018-10-13	T100021	58	16166.4
35.0684	11.2375	2018.8	20181018T100029	2018	10	18	2018-10-18	T100029	232	17672
35.0694	11.0385	2016.95	20161212T100412	2016	12	12	2016-12-12	T100412	42	1341.31
35.0696	11.1678	2015.74	20150929T100358	2015	9	29	2015-09-29	T100358	19	13008.9
35.0702	11.2911	2018.8	20181018T100029	2018	10	18	2018-10-18	T100029	609	21642.3
35.0755	11.0418	2020.79	20201017T100029	2020	10	17	2020-10-17	T100029	65	1542.12
35.0769	11.9126	2017.51	20170707T095031	2017	7	7	2017-07-07	T095031	22	60334.1
35.0772	11.0852	2018.8	20181018T100029	2018	10	18	2018-10-18	T100029	201	5431.85
35.0772	12.1184	2018.47	20180622T095031	2018	6	22	2018-06-22	T095031	31	61065.8
35.0783	11.1862	2018.89	20181122T100321	2018	11	22	2018-11-22	T100321	151	13451.1
35.0793	11.198	2018.04	20180116T100341	2018	1	16	2018-01-16	T100341	38	14138.4
35.0794	11.3636	2018.8	20181018T100029	2018	10	18	2018-10-18	T100029	25	25538.5
35.0794	11.9253	2015.74	20150929T100358	2015	9	29	2015-09-29	T100358	19	61485
35.0795	11.1891	2018.8	20181018T100029	2018	10	18	2018-10-18	T100029	10	13532.3
35.0796	11.1024	2019.8	20191018T100031	2019	10	18	2019-10-18	T100031	40	6946.16
35.0845	11.2547	2019.8	20191018T100031	2019	10	18	2019-10-18	T100031	47	17974.2
35.0959	11.2001	2018.8	20181018T100029	2018	10	18	2018-10-18	T100029	21	13111.5
35.0966	11.0545	2020.7	20200912T100031	2020	9	12	2020-09-12	T100031	55	2360.29
35.0971	11.2454	2020.92	20201201T100401	2020	12	1	2020-12-01	T100401	25	16548.4
35.0971	14.6123	2020.84	20201103T095159	2020	11	3	2020-11-03	T095159	86	79221.4
35.0977	24.3801	2019.18	20190309T085809	2019	3	9	2019-03-09	T085809	51	8313.71
35.098	24.328	2019.18	20190309T085809	2019	3	9	2019-03-09	T085809	60	9412.27
35.1047	-2.59434	2021.19	20210311T104749	2021	3	11	2021-03-11	T104749	67	2051.01
35.1054	11.9264	2015.74	20150929T100358	2015	9	29	2015-09-29	T100358	35	62969.5
35.1093	24.3545	2019.18	20190309T085809	2019	3	9	2019-03-09	T085809	47	8007.02
35.11	19.2426	2018.67	20180901T092031	2018	9	1	2018-09-01	T092031	16	284775
35.1103	-2.57096	2021.19	20210311T104749	2021	3	11	2021-03-11	T104749	73	2987.22
35.1112	-2.13781	2017.85	20171107T105229	2017	11	7	2017-11-07	T105229	18	1859.66
35.1116	11.2278	2019.8	20191018T100031	2019	10	18	2019-10-18	T100031	28	14364.2
35.115	11.0701	2015.66	20150830T100054	2015	8	30	2015-08-30	T100054	11	3194.92
35.1152	11.4734	2018.08	20180131T100229	2018	1	31	2018-01-31	T100229	43	31960.9
35.1162	-2.50468	2021.19	20210311T104749	2021	3	11	2021-03-11	T104749	38	2020.99
35.1171	12.69	2019.91	20191129T095249	2019	11	29	2019-11-29	T095249	26	42172.1
35.1181	-1.93235	2019.07	20190126T105321	2019	1	26	2019-01-26	T105321	25	3806.78
35.1182	11.7265	2019.74	20190928T100031	2019	9	28	2019-09-28	T100031	12	49083.9
35.1196	11.6569	2018.86	20181109T095221	2018	11	9	2018-11-09	T095221	22	44747.1
35.1203	11.4061	2015.74	20150929T100358	2015	9	29	2015-09-29	T100358	20	26178.1
35.1207	11.1365	2018.85	20181107T100219	2018	11	7	2018-11-07	T100219	17	6911.43
35.1212	17.9572	2017.44	20170611T093041	2017	6	11	2017-06-11	T093041	15	307433
35.1223	11.7793	2017.84	20171104T095201	2017	11	4	2017-11-04	T095201	59	53016.2
35.1261	11.4137	2020.66	20200828T100029	2020	8	28	2020-08-28	T100029	170	26508.6
35.1266	11.0643	2015.66	20150830T100054	2015	8	30	2015-08-30	T100054	26	2157.17
35.127	11.0819	2016.84	20161102T100152	2016	11	2	2016-11-02	T100152	26	3555.21
35.1273	11.0814	2016.95	20161212T100412	2016	12	12	2016-12-12	T100412	14	3506.19
35.1279	11.0818	2015.66	20150830T100054	2015	8	30	2015-08-30	T100054	37	3477.28
35.1345	11.9265	2018.86	20181109T095221	2018	11	9	2018-11-09	T095221	32	64671.5
35.1351	24.3187	2019.18	20190309T085809	2019	3	9	2019-03-09	T085809	45	5358.4
35.1353	11.0667	2020.7	20200912T100031	2020	9	12	2020-09-12	T100031	23	1920.17
35.1365	11.1604	2016.86	20161112T100242	2016	11	12	2016-11-12	T100242	16	7657.08
35.1383	11.7764	2017.84	20171104T095201	2017	11	4	2017-11-04	T095201	46	53962.5
35.1409	-2.67643	2021.19	20210311T104749	2021	3	11	2021-03-11	T104749	283	4329.31
35.141	11.4462	2018.08	20180131T100229	2018	1	31	2018-01-31	T100229	43	28592.1
35.1412	11.2606	2020.85	20201106T100219	2020	11	6	2020-11-06	T100219	41	13990.8
35.1424	11.9311	2018.86	20181109T095221	2018	11	9	2018-11-09	T095221	29	65498
35.1425	-1.93578	2020.19	20200311T105021	2020	3	11	2020-03-11	T105021	17	6476.63
35.143	11.0949	2016.67	20160903T100032	2016	9	3	2016-09-03	T100032	19	2707.57
35.1435	11.0954	2015.66	20150830T100054	2015	8	30	2015-08-30	T100054	14	2669.93
35.1447	-4.34394	2019.71	20190916T105701	2019	9	16	2019-09-16	T105701	17	1125.13
35.1474	11.0968	2017.64	20170824T100019	2017	8	24	2017-08-24	T100019	23	2343.55
35.148	11.7491	2017.84	20171104T095201	2017	11	4	2017-11-04	T095201	59	52847.6
35.1491	-1.84509	2021.14	20210219T104959	2021	2	19	2021-02-19	T104959	13	3623.78
35.15	11.0971	2016.95	20161212T100412	2016	12	12	2016-12-12	T100412	21	2112.39
35.1515	21.9179	2015.73	20150924T090726	2015	9	24	2015-09-24	T090726	43	145189
35.1516	-2.81051	2018.88	20181117T105321	2018	11	17	2018-11-17	T105321	96	1120.25
35.1576	24.1852	2019.18	20190307T090821	2019	3	7	2019-03-07	T090821	272	4572.92
35.1576	-2.81358	2018.88	20181117T105321	2018	11	17	2018-11-17	T105321	120	761.757
35.1579	-2.54808	2021.19	20210311T104749	2021	3	11	2021-03-11	T104749	97	7838.52
35.1612	-2.7081	2021.2	20210314T105729	2021	3	14	2021-03-14	T105729	9	4991
35.1616	-2.57424	2021.19	20210311T104749	2021	3	11	2021-03-11	T104749	60	8563.55
35.1629	11.7407	2017.84	20171104T095201	2017	11	4	2017-11-04	T095201	59	53469.1
35.1638	-2.55313	2021.19	20210311T104749	2021	3	11	2021-03-11	T104749	100	8615.72
35.1647	-2.48263	2021.19	20210311T104749	2021	3	11	2021-03-11	T104749	15	5027.94
35.1648	-1.85789	2021.14	20210219T104959	2021	2	19	2021-02-19	T104959	13	5687.08
35.1649	11.1934	2017.59	20170804T100029	2017	8	4	2017-08-04	T100029	75	8030.85
35.165	-2.83548	2018.88	20181117T105321	2018	11	17	2018-11-17	T105321	250	1536.51
35.1666	11.8969	2018.86	20181109T095221	2018	11	9	2018-11-09	T095221	29	64489.7
35.167	-2.71131	2021.2	20210314T105729	2021	3	14	2021-03-14	T105729	9	5480.76
35.1673	-2.57912	2021.19	20210311T104749	2021	3	11	2021-03-11	T104749	56	9122.5
35.1685	-4.41836	2020.38	20200518T105619	2020	5	18	2020-05-18	T105619	16	1397.04
35.1705	-4.31476	2020.38	20200518T105619	2020	5	18	2020-05-18	T105619	24	477.022
35.1705	-1.87012	2021.14	20210219T104959	2021	2	19	2021-02-19	T104959	13	6919.87
35.1706	11.9017	2015.74	20150929T100358	2015	9	29	2015-09-29	T100358	31	65102.4
35.1708	-2.83642	2018.88	20181117T105321	2018	11	17	2018-11-17	T105321	237	1162.28
35.1709	11.8592	2015.74	20150929T100358	2015	9	29	2015-09-29	T100358	39	62064.4
35.171	11.146	2016.84	20161102T100152	2016	11	2	2016-11-02	T100152	20	4649.31
35.1712	11.1468	2016.86	20161112T100242	2016	11	12	2016-11-12	T100242	18	4698.61
35.1716	22.137	2015.7	20150914T090726	2015	9	14	2015-09-14	T090726	15	126606
35.173	-2.91059	2016.72	20160921T105732	2016	9	21	2016-09-21	T105732	11	402.161
35.1737	-2.62252	2018.19	20180310T105849	2018	3	10	2018-03-10	T105849	15	9362.86
35.1761	-2.59744	2021.19	20210311T104749	2021	3	11	2021-03-11	T104749	53	9933.94
35.1771	-4.3985	2018.8	20181021T110101	2018	10	21	2018-10-21	T110101	14	2181.67
35.1778	-4.33073	2020.24	20200329T105629	2020	3	29	2020-03-29	T105629	46	1983.08
35.1788	13.9768	2020.28	20200412T095031	2020	4	12	2020-04-12	T095031	37	82427.3
35.1788	-4.31267	2020.38	20200518T105619	2020	5	18	2020-05-18	T105619	17	1244.03
35.1802	-4.4231	2017.87	20171115T110321	2017	11	15	2017-11-15	T110321	27	2758.26
35.1804	24.0643	2018.96	20181217T091401	2018	12	17	2018-12-17	T091401	13	1675.11
35.1806	-4.22093	2020.24	20200329T105629	2020	3	29	2020-03-29	T105629	60	435.745
35.1807	24.1551	2019.18	20190307T090821	2019	3	7	2019-03-07	T090821	60	1379.5
35.1809	11.8417	2015.74	20150929T100358	2015	9	29	2015-09-29	T100358	29	61554.1
35.1817	-2.60239	2021.19	20210311T104749	2021	3	11	2021-03-11	T104749	43	10545.5
35.182	24.1538	2019.18	20190307T090821	2019	3	7	2019-03-07	T090821	107	1206.14
35.1822	-4.47039	2017.87	20171115T110321	2017	11	15	2017-11-15	T110321	79	1473.96
35.1825	-4.43278	2020.38	20200518T105619	2020	5	18	2020-05-18	T105619	20	2886.57
35.1827	21.8759	2015.76	20151004T090826	2015	10	4	2015-10-04	T090826	26	144996
35.1831	13.9655	2020.28	20200412T095031	2020	4	12	2020-04-12	T095031	38	82514.9
35.1848	-4.32934	2020.38	20200518T105619	2020	5	18	2020-05-18	T105619	26	2505.56
35.1848	-2.65555	2019.36	20190511T105039	2019	5	11	2019-05-11	T105039	12	9534.78
35.1849	18.0503	2017.44	20170611T093041	2017	6	11	2017-06-11	T093041	13	310558
35.1859	-1.9935	2021.19	20210311T104749	2021	3	11	2021-03-11	T104749	44	12189.1
35.1872	-6.23298	2021.12	20210215T111049	2021	2	15	2021-02-15	T111049	8	5349.45
35.188	11.2817	2018.8	20181018T100029	2018	10	18	2018-10-18	T100029	51	12725.9
35.1884	24.1173	2019.18	20190307T090821	2019	3	7	2019-03-07	T090821	15	1544.38
35.1899	-4.58841	2018.8	20181021T110101	2018	10	21	2018-10-21	T110101	28	182.161
35.1905	-2.659	2019.36	20190511T105039	2019	5	11	2019-05-11	T105039	22	9941.6
35.191	-3.40355	2021.19	20210311T104749	2021	3	11	2021-03-11	T104749	37	13.4448
35.1913	-2.00433	2021.19	20210311T104749	2021	3	11	2021-03-11	T104749	45	12614.6
35.1915	-4.41381	2018.8	20181021T110101	2018	10	21	2018-10-21	T110101	14	3809.46
35.1921	-4.16227	2020.24	20200329T105629	2020	3	29	2020-03-29	T105629	85	948.314
35.1937	-4.44684	2017.87	20171115T110321	2017	11	15	2017-11-15	T110321	116	3514.01
35.1942	-4.54383	2017.87	20171115T110321	2017	11	15	2017-11-15	T110321	26	1435.84
35.1955	-3.40798	2021.19	20210311T104749	2021	3	11	2021-03-11	T104749	37	463.598
35.1955	-4.26282	2020.24	20200329T105629	2020	3	29	2020-03-29	T105629	77	1147.33
35.1956	21.9473	2015.73	20150924T090726	2015	9	24	2015-09-24	T090726	44	139711
35.1959	-3.34809	2021.23	20210324T105639	2021	3	24	2021-03-24	T105639	27	1001.3
35.1965	-4.59649	2017.87	20171115T110321	2017	11	15	2017-11-15	T110321	165	746.047
35.1973	-2.61207	2018.19	20180310T105849	2018	3	10	2018-03-10	T105849	12	12133
35.1976	-4.35981	2019.28	20190414T105629	2019	4	14	2019-04-14	T105629	12	4870.18
35.199	-4.58139	2016.97	20161220T110452	2016	12	20	2016-12-20	T110452	17	1036.45
35.2	-6.25377	2021.12	20210215T111049	2021	2	15	2021-02-15	T111049	42	7580.05
35.2003	-4.46449	2020.24	20200329T105629	2020	3	29	2020-03-29	T105629	21	3532.02
35.2011	-4.37215	2017.87	20171115T110321	2017	11	15	2017-11-15	T110321	461	5272.01
35.2015	-4.57878	2017.86	20171110T110249	2017	11	10	2017-11-10	T110249	62	1359.87
35.2027	-2.61632	2018.19	20180310T105849	2018	3	10	2018-03-10	T105849	12	12608.4
35.2031	24.0473	2018.96	20181217T091401	2018	12	17	2018-12-17	T091401	14	1013.5
35.2035	-6.19788	2021.12	20210215T111049	2021	2	15	2021-02-15	T111049	768	2934.29
35.2045	-4.60613	2018.8	20181021T110101	2018	10	21	2018-10-21	T110101	26	1753.78
35.2056	11.8065	2015.74	20150929T100358	2015	9	29	2015-09-29	T100358	28	59681
35.2059	32.8936	2020.2	20200314T082719	2020	3	14	2020-03-14	T082719	77	1846.68
35.2066	-4.17524	2020.24	20200329T105629	2020	3	29	2020-03-29	T105629	90	848.459
35.2076	-3.30042	2020.24	20200329T105629	2020	3	29	2020-03-29	T105629	64	327.249
35.2086	-3.28133	2021.09	20210202T110159	2021	2	2	2021-02-02	T110159	27	15.888
35.2092	-3.38103	2021.19	20210311T104749	2021	3	11	2021-03-11	T104749	29	2202.22
35.2108	-3.4654	2019.28	20190414T105629	2019	4	14	2019-04-14	T105629	11	1032.28
35.2116	-3.43111	2019.28	20190414T105629	2019	4	14	2019-04-14	T105629	15	1822.86
35.2122	-3.30371	2020.24	20200329T105629	2020	3	29	2020-03-29	T105629	64	896.671
35.2129	22.1922	2015.7	20150914T090726	2015	9	14	2015-09-14	T090726	236	121123
35.213	-4.61161	2017.87	20171115T110321	2017	11	15	2017-11-15	T110321	188	2454.98
35.213	11.2565	2018.8	20181018T100029	2018	10	18	2018-10-18	T100029	52	9724.06
35.2133	-4.53374	2018.8	20181021T110101	2018	10	21	2018-10-21	T110101	24	3729.35
35.2149	11.2568	2018.8	20181018T100029	2018	10	18	2018-10-18	T100029	39	9716.64
35.215	-6.15812	2021.19	20210312T110841	2021	3	12	2021-03-12	T110841	175	912.218
35.2153	-3.41307	2019.28	20190414T105629	2019	4	14	2019-04-14	T105629	19	2614.64
35.2161	-4.35663	2020.24	20200329T105629	2020	3	29	2020-03-29	T105629	12	6733.06
35.2163	12.468	2017.58	20170801T095029	2017	8	1	2017-08-01	T095029	10	33148.3
35.2164	-3.43596	2019.28	20190414T105629	2019	4	14	2019-04-14	T105629	14	1913.99
35.217	-4.39773	2020.26	20200403T105621	2020	4	3	2020-04-03	T105621	52	6572.64
35.2178	-2.63298	2021.19	20210311T104749	2021	3	11	2021-03-11	T104749	145	13724
35.2179	-4.64976	2017.86	20171110T110249	2017	11	10	2017-11-10	T110249	179	509.347
35.2179	-3.47303	2021.2	20210314T105729	2021	3	14	2021-03-14	T105729	75	2006.29
35.2184	-4.46162	2020.26	20200403T105621	2020	4	3	2020-04-03	T105621	70	5468.93
35.2197	-3.50469	2021.2	20210314T105729	2021	3	14	2021-03-14	T105729	77	1432.71
35.2197	-4.57926	2017.86	20171110T110249	2017	11	10	2017-11-10	T110249	19	3299.25
35.2198	-3.41197	2021.19	20210311T104749	2021	3	11	2021-03-11	T104749	21	3122.59
35.2205	-3.40453	2018.36	20180511T105031	2018	5	11	2018-05-11	T105031	29	3261.79
35.2207	-4.67038	2017.86	20171110T110249	2017	11	10	2017-11-10	T110249	25	1176.78
35.2213	-4.68235	2017.86	20171110T110249	2017	11	10	2017-11-10	T110249	52	1650.95
35.2214	-3.45398	2018.16	20180228T110029	2018	2	28	2018-02-28	T110029	11	1855.95
35.2219	-1.64686	2020.19	20200311T105021	2020	3	11	2020-03-11	T105021	29	1634.89
35.2219	-1.77921	2021.19	20210311T104749	2021	3	11	2021-03-11	T104749	17	8659.41
35.2221	12.4702	2017.58	20170801T095029	2017	8	1	2017-08-01	T095029	18	32477.2
35.2221	-4.6757	2017.86	20171110T110249	2017	11	10	2017-11-10	T110249	29	1604.91
35.2224	-3.49408	2021.2	20210314T105729	2021	3	14	2021-03-14	T105729	174	2105.64
35.2229	-2.6369	2021.19	20210311T104749	2021	3	11	2021-03-11	T104749	142	14058.8
35.2232	-4.33936	2017.87	20171115T110321	2017	11	15	2017-11-15	T110321	18	6708.44
35.2246	-3.41649	2021.19	20210311T104749	2021	3	11	2021-03-11	T104749	21	3611.88
35.2261	-3.20807	2016.3	20160421T105032	2016	4	21	2016-04-21	T105032	15	182.357
35.2264	-3.45898	2018.16	20180228T110029	2018	2	28	2018-02-28	T110029	14	2488.27
35.2269	-3.19675	2016.3	20160421T105032	2016	4	21	2016-04-21	T105032	36	37.8332
35.2271	-3.33667	2021.2	20210314T105729	2021	3	14	2021-03-14	T105729	22	3895.26
35.2279	11.2322	2018.8	20181018T100029	2018	10	18	2018-10-18	T100029	49	7335.44
35.2281	-4.37446	2017.87	20171115T110321	2017	11	15	2017-11-15	T110321	784	8243.5
35.2282	11.2857	2019.71	20190918T100031	2019	9	18	2019-09-18	T100031	13	12201.3
35.2285	23.9266	2020.18	20200306T090729	2020	3	6	2020-03-06	T090729	77	712.419
35.2287	-3.20067	2021.19	20210311T104749	2021	3	11	2021-03-11	T104749	234	355.38
35.2291	-3.20176	2018.72	20180921T105731	2018	9	21	2018-09-21	T105731	34	434.603
35.2292	-4.57993	2017.86	20171110T110249	2017	11	10	2017-11-10	T110249	129	4302.03
35.2296	-3.1827	2020.23	20200326T104639	2020	3	26	2020-03-26	T104639	7	447.216
35.231	-3.21035	2016.3	20160421T105032	2016	4	21	2016-04-21	T105032	15	634.837
35.2319	-3.34036	2021.2	20210314T105729	2021	3	14	2021-03-14	T105729	23	4516.22
35.2329	11.1724	2018.26	20180406T100031	2018	4	6	2018-04-06	T100031	22	1914.02
35.2332	-4.47665	2020.26	20200403T105621	2020	4	3	2020-04-03	T105621	63	6510.6
35.2333	23.9468	2021.09	20210204T091151	2021	2	4	2021-02-04	T091151	12	786.003
35.2335	-3.20286	2021.19	20210311T104749	2021	3	11	2021-03-11	T104749	268	921.307
35.2336	-3.25537	2020.23	20200326T104639	2020	3	26	2020-03-26	T104639	28	1833.5
35.2344	-3.18469	2020.23	20200326T104639	2020	3	26	2020-03-26	T104639	8	165.074
35.2344	-6.25583	2021.12	20210215T111049	2021	2	15	2021-02-15	T111049	303	9226.4
35.2356	-4.70025	2017.86	20171110T110249	2017	11	10	2017-11-10	T110249	149	2612.43
35.236	-3.28297	2020.23	20200326T104639	2020	3	26	2020-03-26	T104639	146	3007.61
35.2373	-6.18549	2021.12	20210215T111049	2021	2	15	2021-02-15	T111049	140	4044.61
35.2378	-2.91291	2018.74	20180926T110029	2018	9	26	2018-09-26	T110029	23	702.465
35.2387	-2.22162	2020.19	20200311T105021	2020	3	11	2020-03-11	T105021	45	15577.9
35.239	23.9564	2018.01	20180106T091339	2018	1	6	2018-01-06	T091339	14	1050.15
35.2397	-2.22811	2020.19	20200311T105021	2020	3	11	2020-03-11	T105021	16	15423.1
35.2402	-4.70553	2020.26	20200403T105621	2020	4	3	2020-04-03	T105621	19	2939.79
35.241	-3.28584	2020.23	20200326T104639	2020	3	26	2020-03-26	T104639	149	3604.45
35.2421	-4.34181	2020.24	20200329T105629	2020	3	29	2020-03-29	T105629	36	8443.24
35.2438	-4.70295	2017.86	20171110T110249	2017	11	10	2017-11-10	T110249	209	3390.7
35.2444	-3.35792	2019.28	20190414T105629	2019	4	14	2019-04-14	T105629	30	6282.98
35.2486	-3.25232	2019.28	20190414T105629	2019	4	14	2019-04-14	T105629	8	3285.3
35.25	-6.1358	2019.17	20190303T110951	2019	3	3	2019-03-03	T110951	46	178.174
35.2503	-4.5438	2020.26	20200403T105621	2020	4	3	2020-04-03	T105621	128	7436.32
35.2537	12.1439	2015.74	20150929T100358	2015	9	29	2015-09-29	T100358	76	44991
35.2541	-6.22681	2021.12	20210215T111049	2021	2	15	2021-02-15	T111049	124	8193.93
35.2548	-3.19779	2020.23	20200326T104639	2020	3	26	2020-03-26	T104639	108	2637.52
35.2563	-6.20775	2021.19	20210312T110841	2021	3	12	2021-03-12	T110841	147	6617.9
35.2576	-4.33948	2017.87	20171115T110321	2017	11	15	2017-11-15	T110321	24	9774.69
35.2579	-3.42545	2021.2	20210314T105729	2021	3	14	2021-03-14	T105729	14	6347.42
35.258	-6.22419	2021.12	20210215T111049	2021	2	15	2021-02-15	T111049	24	8101.26
35.2585	-4.32055	2020.24	20200329T105629	2020	3	29	2020-03-29	T105629	81	9147.31
35.2597	-4.21622	2020.24	20200329T105629	2020	3	29	2020-03-29	T105629	55	7262.65
35.2599	-3.44293	2021.2	20210314T105729	2021	3	14	2021-03-14	T105729	8	6166.28
35.2602	-3.15619	2017.98	20171225T110451	2017	12	25	2017-12-25	T110451	24	274.543
35.2624	-3.36885	2019.28	20190414T105629	2019	4	14	2019-04-14	T105629	20	8176.38
35.2629	-4.7182	2017.86	20171110T110249	2017	11	10	2017-11-10	T110249	115	4619.2
35.2632	-4.10557	2021.03	20210113T110319	2021	1	13	2021-01-13	T110319	62	5039.96
35.2636	-3.39095	2019.28	20190414T105629	2019	4	14	2019-04-14	T105629	108	8135.75
35.2651	-3.24472	2021.22	20210321T104639	2021	3	21	2021-03-21	T104639	31	4844.5
35.267	-4.71618	2019.28	20190414T105629	2019	4	14	2019-04-14	T105629	45	5109.69
35.2675	29.3796	2019.32	20190427T083601	2019	4	27	2019-04-27	T083601	25	95861.3
35.2676	-4.4714	2020.24	20200329T105629	2020	3	29	2020-03-29	T105629	109	10340.5
35.2691	-4.55846	2020.26	20200403T105621	2020	4	3	2020-04-03	T105621	52	9086.36
35.2696	-3.49009	2021.2	20210314T105729	2021	3	14	2021-03-14	T105729	27	7017.58
35.2713	-4.79972	2016.97	20161220T110452	2016	12	20	2016-12-20	T110452	90	1952.75
35.2729	-4.56931	2020.24	20200329T105629	2020	3	29	2020-03-29	T105629	61	9243.61
35.273	-4.36187	2020.24	20200329T105629	2020	3	29	2020-03-29	T105629	1053	12292.8
35.2762	-4.13995	2021.03	20210113T110319	2021	1	13	2021-01-13	T110319	79	7750.89
35.2777	-3.52898	2021.2	20210314T105729	2021	3	14	2021-03-14	T105729	54	6664.15
35.2783	-2.58578	2021.19	20210311T104749	2021	3	11	2021-03-11	T104749	54	20604.4
35.2793	-6.16097	2019.17	20190303T110951	2019	3	3	2019-03-03	T110951	51	3352.07
35.2807	-3.37294	2019.28	20190414T105629	2019	4	14	2019-04-14	T105629	126	10165
35.2808	-4.25168	2021.03	20210113T110319	2021	1	13	2021-01-13	T110319	120	10284.2
35.2825	-3.91271	2021.23	20210324T105639	2021	3	24	2021-03-24	T105639	38	2696.56
35.2831	-4.64644	2019.28	20190414T105629	2019	4	14	2019-04-14	T105629	19	7754.35
35.2837	-2.82708	2021.19	20210311T104749	2021	3	11	2021-03-11	T104749	22	7942.07
35.2852	-3.96345	2018.16	20180228T110029	2018	2	28	2018-02-28	T110029	12	3606.67
35.2856	12.1796	2015.74	20150929T100358	2015	9	29	2015-09-29	T100358	61	40221.8
35.2859	-3.15234	2016.63	20160819T105032	2016	8	19	2016-08-19	T105032	19	1539.48
35.2871	-4.83514	2019.2	20190315T105819	2019	3	15	2019-03-15	T105819	39	1309.5
35.2881	-3.15014	2021.19	20210311T104749	2021	3	11	2021-03-11	T104749	15	1503.07
35.2906	11.8399	2018.86	20181109T095221	2018	11	9	2018-11-09	T095221	38	62980.6
35.2908	-6.25469	2021.12	20210215T111049	2021	2	15	2021-02-15	T111049	25	11858.3
35.291	-3.41108	2019.28	20190414T105629	2019	4	14	2019-04-14	T105629	36	10250.8
35.2915	-3.09891	2021.23	20210324T105639	2021	3	24	2021-03-24	T105639	34	1624.85
35.2919	-3.14156	2016.3	20160421T105032	2016	4	21	2016-04-21	T105032	941	1144.12
35.2926	-4.28393	2021.03	20210113T110319	2021	1	13	2021-01-13	T110319	65	11971.9
35.2936	-2.89625	2021.19	20210311T104749	2021	3	11	2021-03-11	T104749	40	3250.87
35.2949	-3.0933	2016.99	20161227T105442	2016	12	27	2016-12-27	T105442	13	1629.87
35.2955	-3.1431	2018.88	20181117T105321	2018	11	17	2018-11-17	T105321	114	1542.65
35.2969	-3.58309	2021.2	20210314T105729	2021	3	14	2021-03-14	T105729	44	6723.32
35.2973	-3.42346	2019.28	20190414T105629	2019	4	14	2019-04-14	T105629	54	10579.4
35.299	-3.5364	2019.28	20190414T105629	2019	4	14	2019-04-14	T105629	12	8840.94
35.2991	-3.11001	2017.74	20170926T105811	2017	9	26	2017-09-26	T105811	52	2219.88
35.2992	-4.60221	2019.28	20190414T105629	2019	4	14	2019-04-14	T105629	97	10473
35.3004	-2.90523	2021.12	20210214T105131	2021	2	14	2021-02-14	T105131	32	2555.04
35.3017	-1.93573	2021.14	20210219T104959	2021	2	19	2021-02-19	T104959	113	22262.5
35.3018	21.9574	2015.73	20150924T090726	2015	9	24	2015-09-24	T090726	26	129972
35.3031	-3.12441	2017.76	20171006T105941	2017	10	6	2017-10-06	T105941	21	2235.4
35.3037	-4.86247	2017.86	20171110T110249	2017	11	10	2017-11-10	T110249	23	570.364
35.3042	28.1553	2016.75	20161002T084802	2016	10	2	2016-10-02	T084802	214	72657.2
35.305	-4.77602	2020.26	20200403T105621	2020	4	3	2020-04-03	T105621	52	6220.59
35.3054	-3.58875	2021.2	20210314T105729	2021	3	14	2021-03-14	T105729	14	7222.63
35.3055	-3.06815	2021.19	20210311T104749	2021	3	11	2021-03-11	T104749	33	686.744
35.306	-4.79433	2020.26	20200403T105621	2020	4	3	2020-04-03	T105621	43	5357.15
35.3066	-3.3078	2021.19	20210311T104749	2021	3	11	2021-03-11	T104749	24	11151.2
35.3069	-4.86337	2019.28	20190414T105629	2019	4	14	2019-04-14	T105629	48	782.041
35.3072	-3.42191	2021.2	20210314T105729	2021	3	14	2021-03-14	T105729	43	11671.5
35.309	-4.44048	2017.89	20171120T110329	2017	11	20	2017-11-20	T110329	45	15514.5
35.3097	-3.49585	2019.28	20190414T105629	2019	4	14	2019-04-14	T105629	16	10876.1
35.3101	-4.5617	2020.24	20200329T105629	2020	3	29	2020-03-29	T105629	55	13402.1
35.3103	-4.21567	2019.28	20190414T105629	2019	4	14	2019-04-14	T105629	254	12679.2
35.3111	-3.39637	2021.2	20210314T105729	2021	3	14	2021-03-14	T105729	29	12819.8
35.3127	-3.13452	2016.63	20160819T105032	2016	8	19	2016-08-19	T105032	66	3198.09
35.314	-3.0631	2020.66	20200828T105031	2020	8	28	2020-08-28	T105031	24	827.73
35.3161	-3.08254	2021.19	20210311T104749	2021	3	11	2021-03-11	T104749	39	2424.85
35.317	-4.1038	2019.28	20190414T105629	2019	4	14	2019-04-14	T105629	12	10492.6
35.3176	-3.40002	2019.28	20190414T105629	2019	4	14	2019-04-14	T105629	27	13364.7
35.3194	-3.09089	2016.63	20160819T105032	2016	8	19	2016-08-19	T105032	106	3261.39
35.3198	11.8159	2018.86	20181109T095221	2018	11	9	2018-11-09	T095221	21	61243.8
35.3205	-3.11463	2021.19	20210311T104749	2021	3	11	2021-03-11	T104749	42	4278.17
35.3207	-4.78602	2020.26	20200403T105621	2020	4	3	2020-04-03	T105621	161	7073.25
35.321	-3.46983	2019.28	20190414T105629	2019	4	14	2019-04-14	T105629	17	12976.6
35.3214	-4.89072	2017.86	20171110T110249	2017	11	10	2017-11-10	T110249	56	1923.58
35.3219	18.786	2019.8	20191019T093041	2019	10	19	2019-10-19	T093041	17	291761
35.3253	-4.09161	2019.28	20190414T105629	2019	4	14	2019-04-14	T105629	13	10964.2
35.3266	11.811	2015.74	20150929T100358	2015	9	29	2015-09-29	T100358	18	60928.5
35.3284	-2.9211	2021.19	20210311T104749	2021	3	11	2021-03-11	T104749	38	2756.37
35.3284	12.1648	2015.74	20150929T100358	2015	9	29	2015-09-29	T100358	33	38439
35.3299	-4.81501	2019.28	20190414T105629	2019	4	14	2019-04-14	T105629	39	5711.63
35.3299	-4.26513	2020.24	20200329T105629	2020	3	29	2020-03-29	T105629	98	15782.4
35.3299	-4.33435	2020.24	20200329T105629	2020	3	29	2020-03-29	T105629	81	17089.9
35.3302	12.6252	2016.64	20160821T095032	2016	8	21	2016-08-21	T095032	16	18135.9
35.3303	-6.15823	2015.97	20151219T111502	2015	12	19	2015-12-19	T111502	47	4850.4
35.3313	-4.10373	2019.28	20190414T105629	2019	4	14	2019-04-14	T105629	12	11985.6
35.3343	-2.93358	2021.19	20210311T104749	2021	3	11	2021-03-11	T104749	64	2354.89
35.3346	-3.05234	2021.23	20210324T105639	2021	3	24	2021-03-24	T105639	36	1078.83
35.3351	-4.89353	2016.97	20161220T110452	2016	12	20	2016-12-20	T110452	22	3146.41
35.3352	-3.07452	2016.99	20161227T105442	2016	12	27	2016-12-27	T105442	66	2901.14
35.3362	-3.8094	2019.94	20191210T110339	2019	12	10	2019-12-10	T110339	18	8809.48
35.3375	-4.87102	2017.87	20171115T110321	2017	11	15	2017-11-15	T110321	29	4077.98
35.338	30.1322	2017.87	20171116T085231	2017	11	16	2017-11-16	T085231	30	93921.5
35.3403	-3.3057	2019.28	20190414T105629	2019	4	14	2019-04-14	T105629	45	14522.1
35.3406	-4.9316	2019.28	20190414T105629	2019	4	14	2019-04-14	T105629	32	1213.5
35.3408	-2.95571	2021.19	20210311T104749	2021	3	11	2021-03-11	T104749	16	288.701
35.3409	-2.57566	2019.28	20190414T105629	2019	4	14	2019-04-14	T105629	158	25618.3
35.3409	-4.90468	2019.28	20190414T105629	2019	4	14	2019-04-14	T105629	125	3157.34
35.3415	11.9758	2018.86	20181109T095221	2018	11	9	2018-11-09	T095221	27	53034.7
35.3419	22.0933	2015.73	20150924T090726	2015	9	24	2015-09-24	T090726	45	118739
35.3421	-3.32557	2019.28	20190414T105629	2019	4	14	2019-04-14	T105629	34	15361.6
35.3442	-4.68904	2019.28	20190414T105629	2019	4	14	2019-04-14	T105629	112	14015.3
35.3452	-3.3461	2019.28	20190414T105629	2019	4	14	2019-04-14	T105629	275	16140
35.346	19.9512	2020.27	20200408T092029	2020	4	8	2020-04-08	T092029	93	220245
35.3461	-3.86248	2021.23	20210324T105639	2021	3	24	2021-03-24	T105639	14	11013.1
35.347	-3.11759	2015.92	20151203T105422	2015	12	3	2015-12-03	T105422	12	6979.42
35.3484	-3.93394	2021.23	20210324T105639	2021	3	24	2021-03-24	T105639	35	9672.51
35.349	-1.31875	2018	20180101T105441	2018	1	1	2018-01-01	T105441	25	71.1039
35.3496	25.2281	2020.87	20201113T090231	2020	11	13	2020-11-13	T090231	41	1698.19
35.3501	-4.80119	2019.28	20190414T105629	2019	4	14	2019-04-14	T105629	58	8156.23
35.3508	-4.76501	2019.28	20190414T105629	2019	4	14	2019-04-14	T105629	18	10645.3
35.3547	-2.91103	2019.34	20190506T105031	2019	5	6	2019-05-06	T105031	16	4329.28
35.3548	-3.39073	2019.28	20190414T105629	2019	4	14	2019-04-14	T105629	37	17537.6
35.3551	-2.61867	2021.2	20210314T105729	2021	3	14	2021-03-14	T105729	73	27020.8
35.3557	-2.9468	2021.23	20210324T105639	2021	3	24	2021-03-24	T105639	10	1361.97
35.3565	-3.10605	2015.73	20150924T105417	2015	9	24	2015-09-24	T105417	15	6530.37
35.3566	-4.70283	2019.28	20190414T105629	2019	4	14	2019-04-14	T105629	14	14494.9
35.3568	25.2174	2020.87	20201113T090231	2020	11	13	2020-11-13	T090231	99	2498.07
35.358	-4.91448	2019.28	20190414T105629	2019	4	14	2019-04-14	T105629	18	3627
35.3581	-4.92541	2019.28	20190414T105629	2019	4	14	2019-04-14	T105629	43	2851.92
35.3589	25.3404	2020.87	20201113T090231	2020	11	13	2020-11-13	T090231	122	2396.55
35.3594	-2.94739	2021.23	20210324T105639	2021	3	24	2021-03-24	T105639	10	1499.47
35.3596	11.9648	2018.86	20181109T095221	2018	11	9	2018-11-09	T095221	27	53255.1
35.3612	-4.29995	2020.24	20200329T105629	2020	3	29	2020-03-29	T105629	32	19717.4
35.3613	-4.09349	2019.28	20190414T105629	2019	4	14	2019-04-14	T105629	25	14750.7
35.362	-3.98447	2019.94	20191210T110339	2019	12	10	2019-12-10	T110339	12	12178.7
35.3646	-4.80152	2019.28	20190414T105629	2019	4	14	2019-04-14	T105629	22	9291.29
35.3658	-4.78062	2019.28	20190414T105629	2019	4	14	2019-04-14	T105629	11	10708.4
35.3662	-4.21289	2019.28	20190414T105629	2019	4	14	2019-04-14	T105629	42	18776
35.3677	-4.10575	2019.28	20190414T105629	2019	4	14	2019-04-14	T105629	25	15796.1
35.3682	-4.69734	2019.28	20190414T105629	2019	4	14	2019-04-14	T105629	75	15834.3
35.369	-4.07343	2019.28	20190414T105629	2019	4	14	2019-04-14	T105629	24	15115
35.3691	-4.74604	2019.28	20190414T105629	2019	4	14	2019-04-14	T105629	17	13276.7
35.3703	-4.71506	2019.28	20190414T105629	2019	4	14	2019-04-14	T105629	21	15154
35.3709	-4.78972	2019.28	20190414T105629	2019	4	14	2019-04-14	T105629	74	10526.8
35.372	-2.9499	2016.88	20161117T105322	2016	11	17	2016-11-17	T105322	27	1581.2
35.372	-3.03094	2020.63	20200818T105031	2020	8	18	2020-08-18	T105031	18	1230.82
35.372	-3.79168	2021.23	20210324T105639	2021	3	24	2021-03-24	T105639	21	11404.5
35.3721	24.4104	2020.87	20201113T090231	2020	11	13	2020-11-13	T090231	161	851.695
35.373	-4.83199	2019.28	20190414T105629	2019	4	14	2019-04-14	T105629	69	8636.55
35.3737	-4.77658	2019.28	20190414T105629	2019	4	14	2019-04-14	T105629	20	11578.5
35.3738	-3.03456	2018.36	20180511T105031	2018	5	11	2018-05-11	T105031	18	1614.6
35.3754	-4.08546	2019.28	20190414T105629	2019	4	14	2019-04-14	T105629	24	16052.2
35.3756	-2.95056	2016.88	20161117T105322	2016	11	17	2016-11-17	T105322	26	1276.8
35.3764	21.9134	2018.62	20180814T090549	2018	8	14	2018-08-14	T090549	18	123889
35.3765	-2.93873	2021.23	20210324T105639	2021	3	24	2021-03-24	T105639	43	2139.42
35.3772	-4.06501	2019.28	20190414T105629	2019	4	14	2019-04-14	T105629	27	15820.8
35.3774	24.4931	2020.29	20200417T085601	2020	4	17	2020-04-17	T085601	21	990.292
35.3775	-2.93926	2021.23	20210324T105639	2021	3	24	2021-03-24	T105639	93	2053.76
35.3802	24.5201	2020.87	20201113T090231	2020	11	13	2020-11-13	T090231	53	912.118
35.3807	24.4019	2019.06	20190121T091309	2019	1	21	2019-01-21	T091309	148	1850.79
35.3812	24.3289	2020.87	20201113T090231	2020	11	13	2020-11-13	T090231	20	3091.6
35.3815	21.1812	2017.79	20171016T092031	2017	10	16	2017-10-16	T092031	14	155740
35.3816	25.1127	2019.06	20190121T091309	2019	1	21	2019-01-21	T091309	109	4476.62
35.3817	-4.28482	2020.24	20200329T105629	2020	3	29	2020-03-29	T105629	36	21697.4
35.3827	-4.97207	2017.86	20171110T110249	2017	11	10	2017-11-10	T110249	31	1648.98
35.3828	-4.78725	2019.28	20190414T105629	2019	4	14	2019-04-14	T105629	29	11669.7
35.383	-4.69487	2019.28	20190414T105629	2019	4	14	2019-04-14	T105629	45	17316.5
35.3838	-4.07694	2019.28	20190414T105629	2019	4	14	2019-04-14	T105629	27	16792.5
35.3842	-4.84447	2019.28	20190414T105629	2019	4	14	2019-04-14	T105629	91	9483.01
35.3855	22.2184	2019.13	20190218T092031	2019	2	18	2019-02-18	T092031	36	107857
35.3859	-2.60503	2021.2	20210314T105729	2021	3	14	2021-03-14	T105729	9	30389.6
35.3868	12.1622	2015.74	20150929T100358	2015	9	29	2015-09-29	T100358	202	35484.5
35.387	-4.06989	2019.28	20190414T105629	2019	4	14	2019-04-14	T105629	27	16986.5
35.3878	-4.21456	2019.28	20190414T105629	2019	4	14	2019-04-14	T105629	44	21155.2
35.3884	24.3567	2020.88	20201116T091241	2020	11	16	2020-11-16	T091241	20	3363.45
35.3886	-3.9145	2021.23	20210324T105639	2021	3	24	2021-03-24	T105639	9	14172
35.3892	21.9211	2019.62	20190814T090601	2019	8	14	2019-08-14	T090601	16	122312
35.3896	-4.28371	2020.24	20200329T105629	2020	3	29	2020-03-29	T105629	63	22553.8
35.3896	22.1993	2019.13	20190218T092031	2019	2	18	2019-02-18	T092031	29	108550
35.3899	24.3622	2020.87	20201113T090231	2020	11	13	2020-11-13	T090231	172	3303.37
35.3903	-3.05311	2021.2	20210314T105729	2021	3	14	2021-03-14	T105729	51	3896.18
35.3905	22.0723	2015.7	20150914T090726	2015	9	14	2015-09-14	T090726	35	115951
35.3908	-4.82805	2019.28	20190414T105629	2019	4	14	2019-04-14	T105629	48	10608.1
35.391	24.3401	2020.88	20201116T091241	2020	11	16	2020-11-16	T091241	22	4220.9
35.3917	-4.16736	2019.28	20190414T105629	2019	4	14	2019-04-14	T105629	47	20349.2
35.3918	24.5262	2020.87	20201113T090231	2020	11	13	2020-11-13	T090231	52	2096.86
35.3923	-4.08669	2019.28	20190414T105629	2019	4	14	2019-04-14	T105629	99	17893.9
35.3928	-4.16059	2019.28	20190414T105629	2019	4	14	2019-04-14	T105629	24	20256.4
35.3932	-4.10779	2019.28	20190414T105629	2019	4	14	2019-04-14	T105629	82	18524.4
35.3933	24.3456	2020.87	20201113T090231	2020	11	13	2020-11-13	T090231	153	4369.39
35.3939	24.5473	2020.87	20201113T090231	2020	11	13	2020-11-13	T090231	202	2031.2
35.3941	-4.03201	2019.28	20190414T105629	2019	4	14	2019-04-14	T105629	25	17147
35.3945	-3.05464	2021.19	20210311T104749	2021	3	11	2021-03-11	T104749	14	4014.47
35.3958	-4.14528	2019.28	20190414T105629	2019	4	14	2019-04-14	T105629	199	20017.8
35.3959	11.0987	2019.73	20190923T100029	2019	9	23	2019-09-23	T100029	32	4826.21
35.3967	-4.24134	2021.23	20210324T105639	2021	3	24	2021-03-24	T105639	40	22542.7
35.3968	24.4023	2019.06	20190121T091309	2019	1	21	2019-01-21	T091309	175	3479.06
35.3968	-4.0782	2019.28	20190414T105629	2019	4	14	2019-04-14	T105629	41	18232.3
35.3969	-3.07507	2021.19	20210311T104749	2021	3	11	2021-03-11	T104749	28	5878.71
35.397	-4.97973	2017.86	20171110T110249	2017	11	10	2017-11-10	T110249	98	2237.37
35.3974	-4.72348	2019.28	20190414T105629	2019	4	14	2019-04-14	T105629	47	16908.2
35.3975	-4.07033	2019.28	20190414T105629	2019	4	14	2019-04-14	T105629	32	18118.8
35.3975	-4.37089	2020.24	20200329T105629	2020	3	29	2020-03-29	T105629	694	25225.8
35.3976	24.4272	2020.71	20200917T090631	2020	9	17	2020-09-17	T090631	16	3189.61
35.3978	-4.05678	2019.28	20190414T105629	2019	4	14	2019-04-14	T105629	91	17870.4
35.3988	-4.04452	2019.28	20190414T105629	2019	4	14	2019-04-14	T105629	11	17786.4
35.3988	29.3354	2017.87	20171116T085231	2017	11	16	2017-11-16	T085231	29	82858.2
35.399	24.3726	2019.06	20190121T091309	2019	1	21	2019-01-21	T091309	450	4109.14
35.3999	24.3673	2019.06	20190121T091309	2019	1	21	2019-01-21	T091309	929	4257.93
35.4002	-3.91327	2019.94	20191210T110339	2019	12	10	2019-12-10	T110339	42	15464.9
35.4004	22.0597	2016.44	20160610T090602	2016	6	10	2016-06-10	T090602	27	115924
35.4005	-4.91459	2016.97	20161220T110452	2016	12	20	2016-12-20	T110452	29	6617.75
35.4005	24.4912	2020.87	20201113T090231	2020	11	13	2020-11-13	T090231	28	3511.85
35.4007	-4.04367	2019.28	20190414T105629	2019	4	14	2019-04-14	T105629	24	17991.3
35.4012	-4.82378	2019.28	20190414T105629	2019	4	14	2019-04-14	T105629	90	11826.1
35.4013	25.124	2019.17	20190302T090909	2019	3	2	2019-03-02	T090909	68	6444.07
35.4014	-4.83334	2019.28	20190414T105629	2019	4	14	2019-04-14	T105629	25	11589.4
35.4016	-2.58941	2021.2	20210314T105729	2021	3	14	2021-03-14	T105729	23	32125.9
35.4019	-4.10081	2019.28	20190414T105629	2019	4	14	2019-04-14	T105629	76	19250.3
35.4023	24.3939	2020.87	20201113T090231	2020	11	13	2020-11-13	T090231	69	4300.23
35.4028	22.1861	2019.13	20190218T092031	2019	2	18	2019-02-18	T092031	29	108154
35.403	-4.86753	2019.28	20190414T105629	2019	4	14	2019-04-14	T105629	15	10065.8
35.4033	-4.19734	2019.28	20190414T105629	2019	4	14	2019-04-14	T105629	27	22571.9
35.4036	24.4477	2020.87	20201113T090231	2020	11	13	2020-11-13	T090231	58	3703.19
35.404	-4.08613	2019.28	20190414T105629	2019	4	14	2019-04-14	T105629	78	19159.9
35.4045	30.0783	2017.87	20171116T085231	2017	11	16	2017-11-16	T085231	37	85262.7
35.4052	-4.81546	2019.28	20190414T105629	2019	4	14	2019-04-14	T105629	61	12512.6
35.4056	-4.05621	2019.28	20190414T105629	2019	4	14	2019-04-14	T105629	11	18703.5
35.4062	-2.39624	2021.19	20210311T104749	2021	3	11	2021-03-11	T104749	41	29052.5
35.407	-4.75075	2019.28	20190414T105629	2019	4	14	2019-04-14	T105629	37	15874.2
35.4071	-3.96076	2019.94	20191210T110339	2019	12	10	2019-12-10	T110339	23	16435.4
35.4079	-4.13895	2019.28	20190414T105629	2019	4	14	2019-04-14	T105629	184	21066.2
35.4084	21.3639	2017.79	20171016T092031	2017	10	16	2017-10-16	T092031	7	147953
35.4086	-4.06047	2021.23	20210324T105639	2021	3	24	2021-03-24	T105639	53	19111.3
35.4094	-4.06596	2019.28	20190414T105629	2019	4	14	2019-04-14	T105629	8	19296.1
35.4105	-4.99022	2017.86	20171110T110249	2017	11	10	2017-11-10	T110249	233	2426.33
35.4106	22.1508	2019.13	20190218T092031	2019	2	18	2019-02-18	T092031	54	109549
35.411	-4.98278	2018.8	20181021T110101	2018	10	21	2018-10-21	T110101	33	2992.32
35.4136	-4.77029	2019.28	20190414T105629	2019	4	14	2019-04-14	T105629	78	15332.2
35.4142	-4.83851	2019.28	20190414T105629	2019	4	14	2019-04-14	T105629	77	12847.9
35.4144	-4.81231	2019.28	20190414T105629	2019	4	14	2019-04-14	T105629	43	13571
35.4148	-4.19245	2019.28	20190414T105629	2019	4	14	2019-04-14	T105629	120	23570.9
35.4153	24.8753	2017.82	20171028T091049	2017	10	28	2017-10-28	T091049	20	104.464
35.4156	-4.07235	2021.23	20210324T105639	2021	3	24	2021-03-24	T105639	53	20102.3
35.4161	-2.94901	2021.19	20210311T104749	2021	3	11	2021-03-11	T104749	19	898.886
35.4168	11.1109	2019.73	20190923T100029	2019	9	23	2019-09-23	T100029	97	6136.53
35.4169	24.5361	2020.81	20201024T090041	2020	10	24	2020-10-24	T090041	72	4713.32
35.4178	22.1184	2019.13	20190218T092031	2019	2	18	2019-02-18	T092031	48	110894
35.418	-4.07739	2019.28	20190414T105629	2019	4	14	2019-04-14	T105629	115	20479.5
35.419	-4.12875	2019.28	20190414T105629	2019	4	14	2019-04-14	T105629	167	21854.9
35.419	-4.80017	2019.28	20190414T105629	2019	4	14	2019-04-14	T105629	27	14472.6
35.4193	-3.9895	2019.28	20190414T105629	2019	4	14	2019-04-14	T105629	20	18375.8
35.4193	-3.00164	2021.2	20210314T105729	2021	3	14	2021-03-14	T105729	16	534.985
35.4199	22.1107	2019.13	20190218T092031	2019	2	18	2019-02-18	T092031	49	111184
35.4208	24.6462	2019.17	20190304T085841	2019	3	4	2019-03-04	T085841	81	381.547
35.4209	-4.90029	2019.48	20190623T105629	2019	6	23	2019-06-23	T105629	20	9171.97
35.4237	24.6538	2019.2	20190314T085731	2019	3	14	2019-03-14	T085731	49	440.088
35.424	-4.82996	2019.28	20190414T105629	2019	4	14	2019-04-14	T105629	102	14090.5
35.4243	-3.40312	2021.2	20210314T105729	2021	3	14	2021-03-14	T105729	16	24746.2
35.4244	-4.73941	2019.28	20190414T105629	2019	4	14	2019-04-14	T105629	109	17999.7
35.4252	-4.0252	2019.28	20190414T105629	2019	4	14	2019-04-14	T105629	35	20043.4
35.4262	-4.83502	2019.28	20190414T105629	2019	4	14	2019-04-14	T105629	61	13972.4
35.4262	-4.09615	2019.28	20190414T105629	2019	4	14	2019-04-14	T105629	21	21751.8
35.4278	-4.96722	2019.28	20190414T105629	2019	4	14	2019-04-14	T105629	52	5253.29
35.4278	22.0563	2019.81	20191023T091031	2019	10	23	2019-10-23	T091031	13	113719
35.4289	-4.95843	2017.86	20171110T110249	2017	11	10	2017-11-10	T110249	90	5957.92
35.429	-4.77973	2019.28	20190414T105629	2019	4	14	2019-04-14	T105629	114	16316.2
35.429	-4.08972	2019.28	20190414T105629	2019	4	14	2019-04-14	T105629	27	21937.6
35.4297	-3.99644	2019.28	20190414T105629	2019	4	14	2019-04-14	T105629	18	19668.4
35.431	-3.98805	2019.28	20190414T105629	2019	4	14	2019-04-14	T105629	11	19579.9
35.4311	-4.49094	2021.23	20210324T105639	2021	3	24	2021-03-24	T105639	13	28051
35.4324	24.8509	2017.82	20171028T091049	2017	10	28	2017-10-28	T091049	20	2430.9
35.4328	-4.8537	2019.28	20190414T105629	2019	4	14	2019-04-14	T105629	166	13103.9
35.4335	24.4905	2020.87	20201113T090231	2020	11	13	2020-11-13	T090231	142	6880.35
35.4338	24.4333	2020.87	20201113T090231	2020	11	13	2020-11-13	T090231	27	7133.64
35.4343	-4.83739	2019.28	20190414T105629	2019	4	14	2019-04-14	T105629	23	14363
35.435	24.6537	2020.87	20201113T090231	2020	11	13	2020-11-13	T090231	142	1694.69
35.4353	-4.14494	2019.28	20190414T105629	2019	4	14	2019-04-14	T105629	10	24088.6
35.4357	24.8507	2017.82	20171028T091049	2017	10	28	2017-10-28	T091049	111	2798.02
35.4361	-4.79186	2019.28	20190414T105629	2019	4	14	2019-04-14	T105629	75	16517.6
35.4364	-3.97496	2019.28	20190414T105629	2019	4	14	2019-04-14	T105629	24	19879.5
35.4368	-4.0936	2019.28	20190414T105629	2019	4	14	2019-04-14	T105629	14	22858.7
35.4381	-4.08728	2019.28	20190414T105629	2019	4	14	2019-04-14	T105629	66	22866.9
35.4382	-4.10668	2019.28	20190414T105629	2019	4	14	2019-04-14	T105629	153	23273.2
35.4385	-4.0628	2019.28	20190414T105629	2019	4	14	2019-04-14	T105629	27	22405.7
35.4394	-2.29382	2021.19	20210311T104749	2021	3	11	2021-03-11	T104749	10	34702.4
35.4398	-2.80443	2020.26	20200403T105621	2020	4	3	2020-04-03	T105621	34	13353.3
35.4403	24.6754	2020.87	20201113T090231	2020	11	13	2020-11-13	T090231	27	2215.47
35.4403	-4.00002	2019.28	20190414T105629	2019	4	14	2019-04-14	T105629	42	20889.5
35.4407	-2.98248	2016.88	20161117T105322	2016	11	17	2016-11-17	T105322	21	546.599
35.4412	-4.37925	2021.23	20210324T105639	2021	3	24	2021-03-24	T105639	195	30081.7
35.4417	-3.1475	2016.99	20161227T105442	2016	12	27	2016-12-27	T105442	119	13383.5
35.4431	-4.97895	2019.28	20190414T105629	2019	4	14	2019-04-14	T105629	17	5654.21
35.4438	-3.96937	2018.19	20180310T105849	2018	3	10	2018-03-10	T105849	98	20582
35.4442	-3.34378	2021.19	20210311T104749	2021	3	11	2021-03-11	T104749	61	26090.7
35.4442	-4.83289	2019.28	20190414T105629	2019	4	14	2019-04-14	T105629	52	15363.5
35.4444	-4.10261	2019.28	20190414T105629	2019	4	14	2019-04-14	T105629	38	23851
35.445	26.1372	2018.98	20181224T090351	2018	12	24	2018-12-24	T090351	61	10703.3
35.445	24.6592	2019.17	20190304T085841	2019	3	4	2019-03-04	T085841	54	2788.9
35.4453	-3.96702	2019.28	20190414T105629	2019	4	14	2019-04-14	T105629	53	20701.9
35.4457	-3.37327	2021.2	20210314T105729	2021	3	14	2021-03-14	T105729	26	27559.7
35.4458	-4.07481	2019.28	20190414T105629	2019	4	14	2019-04-14	T105629	28	23415.9
35.4459	-2.97649	2016.88	20161117T105322	2016	11	17	2016-11-17	T105322	23	842.472
35.4461	24.9006	2017.82	20171028T091049	2017	10	28	2017-10-28	T091049	37	2997.7
35.4466	-4.11599	2019.28	20190414T105629	2019	4	14	2019-04-14	T105629	25	24399.8
35.4473	-4.84121	2019.28	20190414T105629	2019	4	14	2019-04-14	T105629	20	15017
35.4474	-4.79557	2019.28	20190414T105629	2019	4	14	2019-04-14	T105629	40	17534.4
35.4482	-2.95655	2016.88	20161117T105322	2016	11	17	2016-11-17	T105322	18	1280.98
35.449	24.6945	2020.87	20201113T090231	2020	11	13	2020-11-13	T090231	65	2587.44
35.4503	-2.99401	2021.2	20210314T105729	2021	3	14	2021-03-14	T105729	42	1965.56
35.4504	24.6991	2019.2	20190314T085731	2019	3	14	2019-03-14	T085731	56	2679.24
35.4511	-2.95823	2016.88	20161117T105322	2016	11	17	2016-11-17	T105322	24	1532.77
35.4511	-3.95674	2019.28	20190414T105629	2019	4	14	2019-04-14	T105629	48	21208.1
35.4512	12.7988	2018.47	20180622T095031	2018	6	22	2018-06-22	T095031	22	15987.2
35.4513	24.4598	2020.87	20201113T090231	2020	11	13	2020-11-13	T090231	22	8673.75
35.4526	24.8076	2020.87	20201113T090231	2020	11	13	2020-11-13	T090231	35	4249.41
35.4532	24.8274	2017.82	20171028T091049	2017	10	28	2017-10-28	T091049	124	4393.45
35.4535	24.9041	2017.82	20171028T091049	2017	10	28	2017-10-28	T091049	62	3864.03
35.4543	24.484	2020.87	20201113T090231	2020	11	13	2020-11-13	T090231	156	9030.21
35.4554	-4.85302	2019.28	20190414T105629	2019	4	14	2019-04-14	T105629	14	14890.7
35.4558	-2.99452	2021.2	20210314T105729	2021	3	14	2021-03-14	T105729	93	2530.4
35.4559	-4.12398	2021.23	20210324T105639	2021	3	24	2021-03-24	T105639	96	25588.4
35.4575	21.8835	2016.44	20160610T090602	2016	6	10	2016-06-10	T090602	21	116987
35.4583	24.8398	2019.18	20190307T090821	2019	3	7	2019-03-07	T090821	15	5081.79
35.4584	-3.95238	2019.28	20190414T105629	2019	4	14	2019-04-14	T105629	19	21967.9
35.4591	-2.22293	2019.36	20190511T105039	2019	5	11	2019-05-11	T105039	12	38840.3
35.4595	-4.86877	2019.28	20190414T105629	2019	4	14	2019-04-14	T105629	337	14265.5
35.46	21.9486	2015.73	20150924T090726	2015	9	24	2015-09-24	T090726	190	114129
35.4609	24.8919	2017.82	20171028T091049	2017	10	28	2017-10-28	T091049	44	4348.51
35.4621	-1.24764	2018.89	20181122T105349	2018	11	22	2018-11-22	T105349	62	1443.99
35.4638	24.8772	2017.82	20171028T091049	2017	10	28	2017-10-28	T091049	36	4691.1
35.4667	-2.6984	2021.23	20210324T105639	2021	3	24	2021-03-24	T105639	45	23330.4
35.4672	29.1448	2019.18	20190306T084829	2019	3	6	2019-03-06	T084829	17	81877.1
35.468	-1.59247	2021.19	20210311T104749	2021	3	11	2021-03-11	T104749	106	21394
35.4689	29.5027	2020.18	20200307T083719	2020	3	7	2020-03-07	T083719	39	71710.8
35.4695	-3.12738	2019.82	20191026T110141	2019	10	26	2019-10-26	T110141	78	12832.9
[truncated: 12,375 more rows]

## Sheet: Readme
The present Excel book presents all LWs detections obtained for the Mediterranean Sea from 4 July 2015 to 21 September 2021, as a result of the study entitled "Proof of concept for a new sensor to monitor marine litter from space" (Nat. Comm., 2024), by A. Cózar, M. Arias et al.
Below, we describe the descriptive variables provided for each of the 14,374 LW detections
	Variable	Description	Type	Units
1	Latitude	Latitude of the LW centroid	Numeric	Degrees, decimal format (WGS84)
2	Longitude	Longitude of the LW centroid	Numeric	Degrees, decimal format (WGS84)
3	Dec_time	Time of the detection	Numeric	Decimal format on an annual scale
4	Str_time	Time of the detection	Character
5	Year	Year (YYYY) for the detection	Numeric	Year
6	Month	Month (mm) for the detection	Numeric	Month of the year
7	Day	Day (dd) for the detection	Numeric	Day of the month
9	Date	Date for the detection	Date (dd/mm/YY)	Date (dd/mm/YY)
8	CodeT	Reference of the Sentinel-2 MSI image	Character
10	Pixels per LW	Number of positive pixels comprising the LW	Numeric	Number of pixels (10 x 10 m2 each)
11	Distance to land	Minimum distance of the LW centroid to the coastline	Numeric	Meters (m)
